# Supplementary material for: Impairments in error processing and their association with ADHD symptoms in individuals born preterm
Source: PLoS One. 2019 Apr 11;14(4):e0214864. doi: 10.1371/journal.pone.0214864 (PMC6459538; doi:10.1371/journal.pone.0214864)
Supplement: S1 Dataset — (CVS) [file pone.0214864.s002.cvs]

	cen	age	famid	id	sex	IQ	ga	DIVA_Parent_score	N2inc_amp1	N2inc_amp2	N2cong_amp1	N2cong_amp2	Pe_amp1	Pe_amp2	PNe_amp1	PNe_amp2	ERN_amp1	ERN_amp2	group1	exclude	exclude_ERN	exclude_N2cong	exclude_N2incong
1	77	21	733	70331	1	119	31	NA	-2.547714	-5.572283	-2.738179	-3.909546	16.124777	12.816051	0.228534	0.467752	-0.881276	-7.561509	NA	1	0	0	0
2	77	21	735	70351	1	114	41	NA	-4.35177	-4.771955	-4.017385	-4.381676	5.520813	1.88947	0.539707	2.04914	-2.143944	-3.353768	NA	0	1	0	0
3	77	18	840	71401	1	123	40	NA	-4.010088	-5.925062	-3.633191	-2.727356	9.708687	7.050793	2.061819	0.40343	-4.398218	-7.100973	0	0	0	0	0
4	77	16	814	71141	1	100	40	NA	-0.193989	-0.677573	0.732615	0.390023	8.701935	8.227699	2.903697	3.393412	-1.996881	-5.830774	0	0	0	0	0
5	77	20	775	70751	1	109	40	NA	-4.137167	-2.731864	-2.934737	-2.136984	11.756612	9.348111	-0.728632	2.62519	-4.996932	-3.343151	NA	0	0	0	0
6	77	20	843	71431	1	125	37	NA	-3.428255	-2.801354	-3.629546	-3.037833	9.151563	7.771119	2.60852	1.062784	-5.64614	-7.830395	NA	0	0	0	0
7	77	17	759	70592	2	115	37	NA	-2.371762	-3.953251	-2.404108	-2.666743	10.63849	9.241055	0.715924	0.521168	-2.835822	-5.375843	0	0	0	0	0
8	77	15	808	71082	1	99	NA	NA	-5.418364	-5.916382	-3.207723	-3.753142	9.898864	9.181071	-0.163449	0.065786	-6.218061	-7.678942	NA	1	0	0	0
9	77	19	758	70582	2	120	NA	NA	-7.410037	-1.380509	-5.75057	-2.160082	7.986413	9.953536	1.515685	1.086336	-5.174055	-3.539909	NA	1	0	0	0
10	77	18	713	70131	1	118	39	NA	-6.465181	-5.114118	-3.157515	-0.108774	8.233555	5.014444	2.588565	3.39282	-8.918647	-7.699197	NA	0	0	0	0
11	77	17	713	70132	2	118	39	NA	-7.498585	-6.845655	-4.576581	-1.937892	15.181952	8.59699	4.804218	9.150237	-10.575222	-8.682416	0	0	0	0	0
12	77	16	818	71182	1	93	40	NA	-9.360145	-12.327411	-6.771072	-7.731758	14.589236	15.242226	1.299769	3.34595	-5.109097	-13.845243	0	0	0	0	0
13	77	18	853	71531	1	102	41	NA	-10.872516	-9.594993	-4.472363	-2.553867	6.722755	9.512647	-2.547663	0.594504	-10.076215	-9.851132	0	0	0	0	0
14	77	19	751	70511	1	123	38	NA	-2.935935	-2.080698	-3.015447	-1.834405	9.085703	10.524153	1.060865	1.695723	-2.259608	-2.444279	NA	0	0	0	0
15	77	21	750	70502	1	109	41	NA	-4.543373	-7.214069	-3.343655	-3.136969	4.365938	5.824814	0.090214	-0.463658	-4.346019	-7.740757	NA	0	0	0	0
16	77	18	835	71351	1	116	40	NA	-5.005279	-5.753492	-3.126143	-2.182642	2.688814	3.931871	-0.682946	-0.040655	-4.746231	-6.400255	NA	0	0	0	0
17	77	19	752	70521	1	129	38	NA	-2.460529	-3.170099	-3.642249	-0.979731	8.802769	9.198665	1.786459	2.810004	-3.986704	-5.01871	NA	0	0	0	0
18	77	18	850	71501	1	118	39	NA	-4.51102	-3.0042	-4.646307	-2.610071	13.107059	11.20443	0.805801	2.039583	-3.683905	-6.088982	NA	1	0	0	0
19	77	19	764	70641	1	129	NA	NA	-6.292292	-5.20651	-5.355038	-2.784236	9.784115	8.314636	0.848538	4.250368	-5.984779	-5.261765	NA	1	0	0	0
20	77	17	847	71472	1	122	40	NA	-8.881802	-7.191618	-6.198673	-4.962636	3.861157	5.679108	-0.274787	-2.23903	-8.745755	-7.226881	0	0	0	0	0
21	77	16	812	71121	1	109	39	NA	-7.773781	-6.063335	-4.697467	-2.353507	8.642192	7.477636	3.401445	2.101685	-2.540468	-5.298835	0	0	0	0	0
22	77	20	781	70812	2	130	41	NA	-5.493982	-9.872093	-5.868608	-7.288593	2.06058	6.536446	2.265196	2.675212	-7.62748	-18.640509	NA	0	0	0	0
23	77	18	740	70401	1	106	41	NA	-1.876186	-2.576979	-0.112353	-1.489745	4.511444	4.195106	2.930892	2.666283	-1.176005	-3.031305	NA	0	0	0	0
24	77	17	725	70251	1	123	40	NA	-6.191365	-7.039553	-3.990157	-4.065784	10.056237	10.507468	4.774426	4.427421	-2.786606	-4.397678	0	0	0	0	0
25	77	19	829	71292	2	99	40	NA	-4.580985	-3.488153	-4.592431	-3.785895	4.670012	5.646816	2.158074	4.927738	-6.599202	-4.934169	NA	0	0	0	0
26	77	17	842	71421	1	117	41	NA	-6.087736	-3.174824	-5.545414	-1.578139	4.050242	9.440625	0.346053	2.767123	-7.123646	-4.176701	0	0	0	0	0
27	77	17	815	71151	1	96	39	NA	-5.395781	-6.665421	-2.282324	-1.580448	7.431031	8.324952	3.131062	3.805699	-6.246848	-7.873862	0	0	0	0	0
28	77	17	755	70552	2	112	41	NA	-7.770279	-7.109465	-5.844038	-5.028215	4.346481	7.414539	0.736996	2.17067	-8.304568	-12.163695	0	0	0	0	0
29	77	19	815	71152	2	96	42	NA	-2.797886	-3.90175	-2.649831	-2.322584	8.280025	7.403059	0.547621	0.327926	-4.645021	-6.022268	NA	0	0	0	0
30	77	19	799	70991	1	109	37	NA	-4.585095	-2.946166	-2.163557	-0.359249	8.276631	10.219466	-0.076729	1.073038	-6.237882	-6.09403	NA	0	0	0	0
31	77	18	782	70821	1	89	41	NA	-4.1888	-3.260175	-2.315188	0.280614	13.809417	13.639137	-0.789591	0.123726	-5.685606	-6.098187	0	0	0	0	0
32	77	16	784	70841	1	112	40	NA	-6.609386	-9.827298	-4.300207	-3.793678	7.476414	8.715829	3.465184	3.709753	-2.618838	-14.735386	0	0	0	0	0
33	77	19	763	70631	1	130	39	NA	-3.879182	-9.507454	0.927936	1.570556	6.318086	4.865422	4.538748	4.914359	-1.289595	-8.157564	NA	0	0	0	0
34	77	20	769	70691	1	125	40	NA	-4.122669	-2.631428	-3.27171	-2.49138	8.262898	13.011128	0.610558	2.220643	-4.540574	-3.014106	NA	0	0	0	0
35	77	16	763	70632	1	115	39	NA	-5.233112	-9.937547	-2.148173	-3.210489	11.011159	9.629121	3.984776	4.82553	-2.755232	-8.08574	0	0	0	0	0
36	77	19	776	70761	1	116	NA	NA	-6.159201	-9.840321	-5.865916	-5.924082	8.149562	4.400335	0.717617	-3.709433	-6.236937	-11.292094	NA	1	0	0	0
37	77	14	849	71492	1	111	39	NA	-6.986547	-8.602056	-3.880183	-4.289107	5.741335	6.525846	-2.929616	-4.25199	-6.641332	-10.160193	NA	0	0	0	0
38	77	17	752	70522	1	127	40	NA	-5.91393	-6.409248	-8.432422	-7.656376	8.141932	11.669847	0.018683	3.243925	-6.414071	-8.820965	0	0	0	0	0
39	77	21	850	71502	1	114	39	NA	-6.227798	-5.465701	-6.245464	-3.988008	14.041402	9.770843	-0.23413	2.768273	-8.611764	-8.257127	NA	0	0	0	0
40	77	19	845	71452	2	114	40	NA	-4.016377	-3.191997	-4.175249	-2.231978	4.592505	4.467115	0.519047	2.100982	-2.80496	-3.757027	NA	0	0	0	0
41	77	16	845	71451	1	118	41	NA	-5.196823	-1.509889	-2.244746	0.297404	7.457802	7.671371	1.880168	0.658601	-4.946611	-1.939804	0	0	0	0	0
42	77	21	844	71441	1	98	38	NA	-4.245005	-6.73671	-4.311792	-2.899733	1.615009	2.623906	-0.628637	0.26497	-3.902671	-7.644434	NA	0	0	0	0
43	77	20	749	70491	1	134	40	NA	-7.478799	-8.405299	-7.021652	-8.816149	2.06478	5.908669	-0.132102	0.63448	-6.945341	-16.424776	NA	0	1	0	0
44	77	20	706	70062	1	118	41	NA	-4.424833	-7.559406	-2.299179	-1.900827	1.734126	1.605367	0.984833	0.731132	-6.658018	-11.994351	NA	0	0	0	0
45	77	20	839	71391	1	113	NA	NA	-2.303488	-3.897511	-0.898973	-0.697153	3.78895	2.495556	1.205102	3.466605	-2.600188	-4.350666	NA	1	0	0	0
46	77	18	838	71382	1	103	41	NA	-6.225215	-2.850318	-7.031614	-2.838812	13.376948	10.859116	1.950598	3.559775	-6.674211	-3.210141	0	0	0	0	0
47	77	16	835	71352	1	92	40	NA	-8.561028	-9.81341	-4.224079	-5.640565	6.649184	6.586456	-0.340476	-2.317122	-7.671556	-11.643387	0	0	0	0	0
48	77	15	830	71302	1	112	37	NA	-6.977011	-5.879843	-4.584433	-2.723238	18.394667	16.955519	-0.890702	0.560903	-10.087345	-14.646403	0	0	1	0	0
49	77	19	830	71301	1	118	38	NA	-1.23233	-2.44821	-2.39238	-1.498778	13.827324	14.50833	1.324182	3.721642	-0.121525	-1.023556	NA	0	1	0	0
50	77	18	742	70421	1	108	41	NA	-4.639601	-2.133263	-2.75797	0.201755	9.611436	8.162013	2.26942	5.120228	-2.50592	-3.286195	0	0	0	0	0
51	77	17	823	71231	1	90	39	NA	-5.278651	-6.038387	0.874033	0.754359	9.733808	6.878611	2.043005	3.179083	-5.339376	-6.08084	0	0	0	0	0
52	77	21	814	71142	1	90	41	NA	-3.305737	-2.814988	-3.634034	-2.364401	4.451392	3.794245	0.585594	0.662413	-2.755331	-4.491766	NA	0	0	0	0
53	77	15	757	70572	1	96	41	NA	-2.248393	-6.967346	-0.09195	-1.165176	7.514719	10.865475	6.35008	4.718285	-3.315284	-10.808632	0	0	0	0	0
54	77	19	806	71061	1	128	40	NA	-5.703424	-5.148125	-7.016037	-5.154531	16.553635	12.588363	0.511568	3.089783	-3.056771	-4.470975	NA	0	0	0	0
55	77	21	805	71051	1	109	NA	NA	-0.463885	-0.153895	-0.430827	-0.172263	8.541842	4.274421	3.631026	4.539012	-2.363836	-4.987233	NA	1	0	0	0
56	77	21	799	70992	2	111	37	NA	-4.308736	-2.605082	-3.184536	-0.747396	6.25354	6.07671	-1.440882	0.272588	-4.761609	-4.565752	NA	0	0	0	0
57	77	21	730	70302	1	112	40	NA	-1.146106	-4.844986	-1.536627	-0.362682	4.492954	3.851019	3.822513	3.546232	-1.439163	-8.809543	NA	0	0	0	0
58	77	15	702	70022	2	113	40	NA	-12.535446	-13.574012	-6.854138	-8.071519	10.678108	13.034825	0.283599	-0.16432	-6.814186	-10.643043	0	0	0	0	0
59	77	17	786	70861	1	90	39	NA	-6.537552	-6.996712	-4.782675	-3.496636	8.555578	7.43032	-1.070004	-0.245239	-2.64261	-3.497148	0	0	0	0	0
60	77	20	788	70881	1	104	41	NA	-4.446033	-5.80842	-2.84418	-1.790846	12.831326	10.872875	-0.357778	0.259406	-2.974579	-5.701239	NA	0	0	0	0
61	77	19	787	70872	2	102	40	NA	-1.881715	-2.607888	-1.51369	-0.962532	7.662954	7.084848	-1.544897	-0.271037	-3.051699	-3.072739	NA	0	0	0	0
62	77	19	744	70441	1	108	39	NA	-1.126353	-1.746417	-1.819439	-1.754662	10.269595	8.770667	3.338084	3.860138	-1.965088	-4.296424	NA	0	0	0	0
63	77	17	849	71491	1	123	40	NA	-4.859228	-4.360851	-3.346717	-2.939028	14.639015	14.773503	0.713868	1.168817	-4.703689	-5.570652	0	0	0	0	0
64	77	14	785	70851	2	118	NA	NA	-10.707737	-12.838124	-6.892354	-6.967768	13.624124	13.332326	-7.787524	-6.156576	-10.570983	-15.421783	NA	1	0	0	0
65	77	19	712	70121	1	110	NA	NA	-0.201792	0.706363	-1.343155	-0.416264	7.613448	5.885042	5.793942	9.303528	-3.971807	-5.748471	NA	1	0	0	0
66	77	17	775	70752	2	98	41	NA	-5.215267	-4.607538	-4.706797	-5.293704	5.670731	5.155917	-2.353133	0.159197	-5.930368	-4.055258	0	0	0	0	0
67	77	16	829	71291	1	83	38	NA	-5.96621	-5.077553	-4.045691	-3.309892	8.171451	8.162578	-1.750812	-0.508434	-4.219874	-5.311304	0	0	0	0	0
68	77	16	797	70971	1	91	NA	NA	-4.547622	-4.69399	-2.504733	-1.94941	4.91217	3.797014	-1.835515	-1.43934	-5.789299	-6.50521	NA	1	0	0	0
69	77	20	774	70741	1	88	38	NA	-2.808123	-3.544507	-3.529945	-1.764266	7.132665	7.579148	3.078902	1.166391	-3.331769	-4.093775	NA	0	0	0	0
70	77	13	702	70021	1	113	40	NA	-8.8642	-14.177006	-7.895042	-8.913491	4.741662	9.314901	-1.303667	0.814057	-9.67006	-17.785082	NA	0	0	0	0
71	77	17	729	70292	1	109	39	NA	-5.399631	-7.065694	-3.318156	-1.923508	3.851025	3.456736	-3.697259	-4.341112	-4.493814	-7.473235	0	0	0	0	0
72	77	20	768	70681	1	125	40	NA	-7.284512	-8.115188	-6.104187	-7.731012	10.039712	14.121155	-1.173641	-3.10025	-9.886842	-11.795278	NA	0	0	0	0
73	77	20	753	70531	1	124	36	NA	-4.992164	-8.240377	-4.083563	-5.39306	7.176078	11.3271	3.343319	1.600336	-6.233465	-14.45423	NA	1	0	0	0
74	77	17	844	71442	2	129	40	NA	-4.888034	-7.484232	-2.801379	-3.07256	6.924839	7.572931	1.450657	0.713625	-4.911717	-8.920424	0	0	0	0	0
75	77	20	796	70961	1	75	42	NA	-2.848164	-8.64727	-3.023872	-7.341396	1.479562	5.444802	1.502406	-0.13957	-2.037916	-11.380708	NA	0	0	0	0
76	77	19	756	70561	1	121	40	NA	-2.847401	-5.033838	-1.965063	-2.597381	10.720357	8.532346	1.049085	0.335408	-1.530381	-5.358935	NA	0	0	0	0
77	77	20	786	70862	2	109	39	NA	-3.578726	-3.87853	-3.102621	-1.374094	6.454463	7.548741	-0.01397	2.71477	-5.656835	-4.976496	NA	0	0	0	0
78	77	18	818	71181	1	96	40	NA	-6.712717	-11.179545	-6.039472	-8.695539	14.322342	15.793015	3.852121	1.524375	-8.62172	-14.453469	NA	0	0	0	0
79	77	17	714	70142	2	103	40	NA	-3.521488	-4.982287	-0.858339	-0.262925	5.625469	2.538673	0.108432	1.214704	-6.424484	-8.918031	0	0	0	0	0
80	77	16	751	70512	2	118	39	NA	-9.357684	-4.225536	-4.998605	-1.17234	7.449319	9.996587	0.025392	3.865306	-6.719143	-6.758505	0	0	0	0	0
81	77	18	750	70501	1	96	38	NA	-9.351504	-8.393089	-5.404023	-3.995208	7.45929	12.749844	-3.036541	-2.130198	-10.650149	-12.498989	NA	1	0	0	0
82	77	16	749	70492	1	112	43	NA	-4.458982	-4.382127	-4.604458	-3.489879	11.135068	7.941399	2.147214	2.898294	-3.255841	-5.172962	0	0	0	0	0
83	77	14	812	71122	2	109	41	NA	-3.960892	-6.551828	-1.152619	-2.180668	8.35254	11.954137	1.490077	2.932011	-5.352255	-16.060738	0	0	0	0	0
84	77	18	739	70392	2	115	40	NA	-2.292283	0.827524	-3.327028	-0.750762	14.064934	8.685571	6.615934	11.462668	-5.217085	-5.03688	NA	0	1	0	0
85	77	17	739	70391	1	110	40	NA	-11.192116	-9.351613	-10.263366	-8.585603	11.957355	7.901545	-3.001961	-1.630804	-13.105563	-13.136688	0	0	0	0	0
86	77	19	759	70591	1	129	39	NA	-1.823894	-3.130489	0.005468	0.419781	30.260794	27.383509	18.967808	17.607368	6.098444	2.647863	NA	0	1	0	0
87	77	20	735	70352	1	109	40	NA	-4.223425	-6.30643	-2.833033	-3.289217	10.819932	6.79011	1.808692	2.017054	-8.533828	-11.241207	NA	0	0	0	0
88	77	21	733	70332	1	117	31	NA	-6.128541	-6.385689	-5.16991	-4.156172	11.85762	11.926988	0.340467	1.779854	-13.214749	-17.189413	NA	1	0	0	0
89	77	17	730	70301	1	114	40	NA	-6.897275	-2.457344	-4.140663	-2.58267	13.529697	15.537641	2.306629	3.529224	-5.73494	-5.04059	0	0	0	0	0
90	77	19	729	70291	1	110	41	NA	-7.818201	-11.01047	-8.066502	-8.031369	13.679919	15.516482	0.288752	2.359354	-10.919861	-16.144272	NA	0	1	0	0
91	77	16	785	70852	2	104	NA	NA	-4.549384	-8.412848	-2.768082	-4.505253	9.986371	8.909471	0.5073	-1.329465	-5.917364	-11.970136	NA	1	0	0	0
92	77	18	831	71312	2	94	35	NA	-5.775842	-6.368074	-3.235181	-2.562429	8.472512	9.737123	0.258143	3.196774	-5.157933	-7.263731	NA	1	0	0	0
93	77	17	707	70071	1	122	36	NA	-5.957656	-6.720171	-2.267456	-1.550289	8.087554	7.824638	-0.006349	0.927349	-6.950026	-7.820156	NA	1	0	0	0
94	77	17	802	71022	2	113	42	NA	-4.936905	-7.628394	-1.649733	-1.316693	11.531878	10.655289	2.693819	3.8492	-2.191475	-5.200926	0	0	0	0	0
95	77	14	787	70871	1	106	40	NA	-10.862639	-9.326203	-5.787401	-2.743145	11.886375	15.373889	1.560543	1.032376	-11.199033	-12.545364	0	0	0	0	0
96	77	20	714	70141	1	105	42	NA	-5.568256	-9.244863	-2.243153	-2.577233	5.96184	4.555052	3.682062	1.373464	-5.158928	-12.739608	NA	0	0	0	0
97	77	16	772	70722	1	76	40	NA	-1.575101	2.69399	-3.288981	-1.806184	12.756236	11.331283	2.904013	4.867521	-1.784153	-1.589884	0	0	0	0	0
98	77	21	827	71272	1	103	NA	NA	-4.084883	-6.809635	-3.314924	-4.971991	4.874908	7.218582	-1.334881	-1.791433	-5.963513	-10.816315	NA	1	0	0	0
99	77	18	737	70372	1	108	NA	NA	-3.122268	-6.429108	-2.833171	-4.608781	9.095101	9.553363	3.29964	1.793571	-2.46567	-7.972464	NA	1	0	0	0
100	77	17	734	70342	1	125	38	NA	-7.712758	-7.624673	-4.44415	-3.968611	7.924762	8.652085	-0.702665	2.117793	-5.597187	-5.714256	0	0	0	0	0
101	77	13	789	70892	2	93	40	NA	-7.425318	-5.676803	-3.729893	-1.680999	7.151355	8.06121	-0.055095	0.876628	-4.573212	-4.026353	NA	0	0	0	0
102	77	16	712	70122	2	106	NA	NA	-7.308205	-4.86415	-5.207801	-2.693558	10.383103	12.720056	4.44723	7.69848	-4.991552	-5.695111	NA	1	0	0	0
103	77	18	744	70442	1	109	41	NA	-4.337095	-5.847355	-2.625129	-3.460546	9.148166	8.048621	-0.545158	-0.676847	-7.187219	-9.951726	NA	0	0	0	0
104	77	14	754	70542	1	101	NA	NA	-15.722957	-13.32692	-9.148337	-10.510088	7.724873	10.931575	-0.501368	3.016181	-15.536641	-16.200098	NA	1	0	0	0
105	77	14	784	70842	2	108	40	NA	-7.978313	-6.914603	-3.637618	-2.118572	3.488419	7.447957	4.673298	5.574647	-7.435184	-13.504653	0	0	0	0	0
106	77	17	754	70541	1	125	NA	NA	-6.802943	-8.335832	-3.362533	-3.470662	8.900676	10.030576	3.612559	3.99235	-4.92251	-7.432663	NA	1	0	0	0
107	77	13	703	70031	1	111	36	NA	-10.883216	-13.733096	-7.278667	-7.735881	15.447703	15.164618	-1.495239	-4.713108	-8.844855	-14.535296	NA	1	0	0	0
108	77	21	783	70831	1	126	40	NA	-5.359411	-8.075636	-6.160243	-6.259256	11.508239	10.441495	0.797443	1.938323	-17.3018	-23.799477	NA	0	1	0	0
109	77	18	734	70341	1	125	38	NA	-4.097745	-8.613405	1.157041	1.898576	13.208286	8.234151	-1.065478	-0.581609	-5.540138	-9.085715	NA	0	0	0	0
110	77	17	777	70771	1	114	41	NA	-0.88319	-1.683519	-1.053632	-0.635147	5.069723	6.49683	1.554369	2.181119	-1.162783	-2.514479	0	0	0	0	0
111	77	15	742	70422	2	98	30	NA	-4.267245	-4.36887	-0.57737	0.721858	18.011625	16.071587	1.035551	3.797289	-2.619463	-3.689523	NA	1	0	0	0
112	77	18	848	71482	2	97	41	NA	-6.196344	-6.486778	-3.612595	-3.140893	9.729804	7.949858	0.058626	0.246935	-2.868976	-4.948988	NA	0	0	0	0
113	77	18	776	70762	1	98	NA	NA	-2.099749	-0.09877	-0.437539	1.60876	6.190854	5.362876	3.407715	6.21944	-1.70927	-0.299904	NA	1	0	0	0
114	77	18	757	70571	1	130	41	NA	-1.583835	-5.989496	-2.111398	-1.827707	7.476871	8.173001	2.231268	1.913284	-1.529707	-6.299644	0	0	0	0	0
115	77	17	704	70041	1	92	NA	NA	-5.680526	-2.822123	-7.654542	-2.562665	7.213186	6.357727	4.459951	2.03509	-1.282255	-2.15084	NA	1	0	0	0
116	77	13	842	71422	1	116	39	NA	-3.650581	-4.058571	-3.508152	-2.588871	22.105568	18.18442	-0.974527	1.646471	-4.911826	-7.151043	NA	0	0	0	0
117	77	18	772	70721	1	102	35	NA	-5.519899	-5.25012	-5.129801	-2.909803	11.036721	13.482057	3.4861	3.210319	-4.894371	-8.971367	NA	1	0	0	0
118	77	20	709	70091	1	93	38	NA	-8.178442	-6.516666	-4.368966	-3.657433	16.471001	11.349598	-0.257663	2.804897	-11.73128	-10.941325	NA	0	0	0	0
119	77	14	707	70072	1	96	42	NA	-10.258235	-8.812756	-9.633254	-6.695729	18.129364	19.799917	-3.074864	1.817353	-13.890556	-13.423961	NA	0	0	0	0
120	77	18	727	70271	1	118	40	NA	-4.048232	-4.738434	-3.09131	-3.300152	5.82295	5.745071	4.412581	1.990976	-6.866556	-7.827236	0	0	0	0	0
121	77	15	789	70891	1	105	38	NA	-7.783607	-8.036834	-6.084972	-6.003284	14.479941	12.924205	1.239721	2.873139	-1.64995	-1.101777	0	0	0	0	0
122	77	16	841	71411	1	108	36	NA	-5.473246	-2.397726	-4.259377	-1.530403	18.734381	12.440824	-0.346382	7.147652	-10.404616	-9.812954	NA	1	0	0	0
123	77	20	771	70711	1	119	41	NA	-2.185047	-2.660458	-3.260264	-1.227235	14.912784	12.315997	0.481788	2.845307	-3.397735	-6.363736	NA	0	0	0	0
124	77	17	848	71481	1	104	41	NA	-2.123138	-5.442291	-1.705352	-2.267249	12.199201	7.343016	3.717557	1.961091	-0.516455	-6.563328	0	0	0	0	0
125	77	21	806	71062	1	129	40	NA	-2.775562	-6.867307	-4.658975	-7.259277	12.456741	10.731303	1.257568	1.040251	-2.721034	-10.392323	NA	0	0	0	0
126	77	16	788	70882	1	96	30	NA	-5.735721	-6.593242	-2.374175	-2.736253	9.921918	8.426776	1.202921	2.098808	-6.10308	-8.692714	NA	1	0	0	0
127	77	16	765	70652	1	116	39	NA	-8.546958	-12.758853	-3.523448	-4.682823	12.597978	25.151091	8.050696	4.730288	-7.335402	-16.303701	0	0	1	0	0
128	77	17	761	70612	1	90	39	NA	-5.987525	-9.189712	-7.026123	-6.570928	12.987396	15.759845	-1.048039	0.342094	-7.856113	-11.505494	0	0	0	0	0
129	77	19	847	71471	1	96	40	NA	-9.477688	-8.37828	-6.028761	-4.212445	11.318812	8.662697	0.497206	4.85722	-10.609512	-11.090007	NA	0	0	0	0
130	77	17	756	70562	1	102	39	NA	-10.903308	-11.071217	-6.035412	-5.584842	13.209134	13.44276	1.166602	0.11225	-9.400651	-9.64998	0	0	0	0	0
131	77	19	823	71232	1	106	39	NA	-3.802885	-6.406688	-2.096314	-2.585468	12.531288	11.718136	0.691846	1.109442	-7.044501	-11.327207	NA	0	0	0	0
132	77	19	767	70671	1	130	40	NA	-8.454846	-10.169243	-4.184568	-3.369128	14.113224	11.08501	-4.228703	-4.360318	-13.245517	-19.87092	NA	0	0	0	0
133	77	22	740	70402	1	111	39	NA	-3.504659	-1.746995	-2.674176	-0.38125	6.451578	5.875055	1.496458	2.553823	-7.33042	-6.83249	NA	0	1	0	0
134	77	17	781	70811	1	123	40	NA	-5.872203	-5.848255	-5.35385	-4.777361	7.761566	10.143315	-1.265818	-1.365861	-6.669618	-7.999638	0	0	0	0	0
135	77	21	770	70701	1	121	40	NA	-7.289678	-7.476627	-5.568052	-4.911675	11.340455	7.900278	2.916772	7.682193	-8.378513	-10.340466	NA	0	0	0	0
136	77	14	797	70972	1	83	NA	NA	-7.114862	-6.148792	-5.190898	-4.323666	5.346488	5.174357	-2.822431	-1.685656	-7.280253	-8.02082	NA	1	0	0	0
137	77	12	841	71412	1	118	38	NA	-6.116887	-10.364493	-2.913936	-2.620748	13.375974	17.563904	0.033947	2.352089	-12.632008	-16.7451	NA	0	0	0	0
138	77	19	753	70532	2	107	40	NA	-2.981868	-2.405734	-2.399272	-1.523211	3.657713	0.756628	2.081475	3.360376	-5.018164	-6.715759	NA	0	0	0	0
139	77	12	811	71112	1	118	43	NA	-8.621484	-4.413848	-3.590404	-3.206677	29.785196	23.711817	0.265909	4.978906	-4.72599	-6.623526	NA	0	1	0	0
140	77	16	708	70082	2	118	39	NA	-4.306802	-7.999849	-1.388654	-2.331491	5.995273	9.664983	7.489568	8.932376	-6.436419	-14.656516	0	0	0	0	0
141	77	15	745	70452	1	114	NA	NA	-7.608296	-8.834683	-4.051378	-4.857282	9.950691	9.736897	1.8965	-2.762534	-8.238538	-13.333267	NA	1	0	0	0
142	77	19	725	70252	2	115	38	NA	-3.244642	-1.990087	-2.509964	-0.463155	11.133359	9.939193	2.792766	2.504912	-3.522504	-4.814003	NA	0	0	0	0
143	77	19	755	70551	1	117	41	NA	-3.815409	-4.304758	-2.752686	-2.593885	15.621411	11.92349	3.200567	3.796491	-6.094894	-9.732142	NA	0	0	0	0
144	77	20	747	70471	1	124	NA	NA	-5.129606	-7.303991	-4.013363	-1.387013	8.887023	8.374061	-1.41817	0.597333	-5.782335	-6.778286	NA	1	0	0	0
145	77	15	853	71532	1	99	39	NA	-6.768788	-6.339165	-5.130291	-5.377653	10.803912	13.03729	0.495023	1.140182	-5.783353	-5.986727	0	0	0	0	0
146	77	16	777	70772	2	112	42	NA	-0.157937	-1.712736	0.84539	-0.414884	7.184053	6.022574	2.15205	1.648523	0.500364	-1.988216	0	0	0	0	0
147	77	21	737	70371	1	118	NA	NA	-2.733371	-4.319689	-2.883305	-3.396409	10.127959	6.105047	1.636522	1.649982	-2.899453	-5.938066	NA	1	0	0	0
148	77	16	782	70822	1	99	39	NA	-8.15426	-5.928271	-5.410595	-2.923075	19.290598	20.580389	0.968104	1.159228	-7.116358	-5.98586	0	0	0	0	0
149	77	17	770	70702	1	107	42	NA	-6.27383	-6.685702	-3.344931	-2.496384	13.989136	8.486706	-0.549048	3.721668	-9.515107	-10.039544	0	0	0	0	0
150	77	17	783	70832	2	110	40	NA	-8.077271	-7.369007	-6.690721	-5.716865	16.568098	15.949666	2.733561	3.952133	-9.891747	-7.242045	0	0	0	0	0
151	77	18	767	70672	2	111	39	NA	-4.249593	-4.432513	-1.874886	-0.931243	9.863843	6.866109	2.514794	2.614072	-2.225135	-5.405347	0	0	0	0	0
152	77	18	768	70682	2	109	38	NA	-6.172848	-2.390976	-6.792489	-6.665254	3.308725	4.102655	3.203097	3.135261	-4.591406	-4.563181	0	0	0	0	0
153	77	18	708	70081	1	106	41	NA	-5.259575	-7.475454	-1.773361	-1.014228	6.858316	6.981181	2.10068	4.665903	-8.510811	-12.944298	NA	0	1	0	0
154	77	16	811	71111	1	97	42	NA	-4.266796	-6.671875	-3.517652	-3.377481	15.202736	12.453532	3.313624	4.868511	-6.235939	-12.647316	0	0	0	0	0
155	77	20	838	71381	1	107	41	NA	-0.011148	-0.917794	-2.096595	-1.859372	5.790255	4.332098	7.245669	7.546843	-2.783076	-5.992672	NA	0	0	0	0
156	77	13	709	70092	1	88	37	NA	-8.581643	-8.578437	-6.808832	-6.311565	26.759926	28.656937	-0.05927	-1.522944	-14.982995	-16.242611	NA	0	1	0	0
157	77	21	716	70162	2	113	43	NA	-2.116374	-4.470325	-1.383559	-2.42156	13.910839	14.673547	-1.089517	-3.060647	-5.01027	-8.973623	NA	0	1	0	0
158	77	19	704	70042	1	92	NA	NA	-3.156208	-3.939073	-5.067363	-4.381167	10.206954	8.626542	7.057293	4.917865	-8.063867	-8.408271	NA	1	0	0	0
159	77	20	724	70241	1	111	NA	NA	-3.943941	-1.90082	-3.638934	-1.093893	10.746189	10.506139	0.671287	2.986966	-5.77373	-4.687	NA	1	0	0	0
160	77	19	716	70161	1	127	43	NA	-6.703554	-9.541373	-6.208441	-6.384218	6.051317	5.74524	-2.783925	-5.18384	-5.460492	-11.344829	NA	0	0	0	0
161	77	21	765	70651	1	127	39	NA	-1.428097	-3.902984	-0.682118	-1.949769	-0.1221	4.685432	0.113351	-0.855532	-2.730022	-7.041094	NA	0	0	0	0
162	77	18	827	71271	1	100	NA	NA	-2.49241	-1.63034	-2.694043	-2.564939	6.155605	5.450548	-0.814628	-1.356201	-2.580745	-3.457172	NA	1	0	0	0
163	77	18	831	71311	1	93	35	NA	-4.317368	-1.512081	-2.045552	0.567714	8.118671	7.731013	0.357414	0.819934	-2.925414	-2.21233	NA	1	0	0	0
164	77	20	727	70272	2	130	41	NA	-10.566921	-9.354139	-6.355424	-5.505416	7.988504	8.276519	-2.055582	-2.442124	-7.999174	-11.035289	NA	0	0	0	0
165	77	17	771	70712	2	99	38	NA	-5.573416	-8.82796	-5.822435	-6.853872	8.865368	9.458095	-1.55764	-0.816477	-6.456374	-9.127299	0	0	0	0	0
166	77	19	758	70581	1	123	NA	NA	0.063573	-0.414678	2.157964	3.726508	8.729616	6.903326	6.056244	7.075182	0.592984	1.253792	NA	1	0	0	0
167	77	16	703	70032	2	104	37	NA	-10.127418	-7.495699	-6.315108	-6.890395	11.002838	14.990539	1.144377	1.843578	-15.706082	-18.425507	0	0	0	0	0
168	77	19	747	70472	1	116	NA	NA	-5.851898	-6.519892	-4.450786	-0.939377	12.912068	12.440579	-3.991191	0.792683	-9.359553	-9.78711	NA	1	0	0	0
169	77	18	769	70692	1	122	40	NA	-12.3465	-9.531302	-8.489944	-6.941723	3.873426	8.315862	-0.878653	-0.047228	-9.91917	-8.550694	NA	0	0	0	0
170	77	16	840	71402	1	109	40	NA	-6.789806	-5.927289	-3.751552	-3.460946	6.343632	8.202203	1.276902	2.29166	-5.831838	-8.736728	0	0	0	0	0
171	77	22	774	70742	2	108	40	NA	-1.40274	-1.722739	-1.643457	-1.324391	5.369577	5.58509	1.17692	1.317016	-3.575528	-4.407616	NA	0	0	0	0
172	77	21	762	70622	1	114	NA	NA	-1.505361	-3.794915	-2.425736	-3.167596	1.624455	1.582537	2.457955	3.275351	-6.210117	-9.525477	NA	1	0	0	0
173	77	18	809	71091	1	92	40	NA	-6.09239	-11.624916	-4.613701	-5.541527	4.853389	5.659283	-0.671863	1.982229	-5.262957	-13.537964	NA	0	0	0	0
174	77	19	802	71021	1	116	40	NA	-1.642955	-6.259364	-1.664391	-1.833488	15.408902	17.858477	5.382363	6.649427	-2.824899	-7.228732	NA	0	0	0	0
175	77	18	706	70061	1	122	41	NA	-1.841806	-5.997115	-1.394825	-2.353782	6.536497	6.40707	2.340427	0.553858	-1.113361	-5.362854	0	0	0	0	0
176	94	23	254	20235	2	98	40	13	-3.800183	-4.102653	-1.936833	-2.814257	5.122056	5.189987	-1.276594	0.118328	-2.530483	-4.448365	NA	0	0	0	0
177	94	18	139	10174	1	83	39	14	-10.8979	-6.698421	-9.588877	-5.798639	14.841942	15.95238	-4.019135	-1.898566	-7.693479	-4.467262	1	0	0	0	0
178	94	20	374	30328	1	75	40	14	-6.47571	-7.859406	-3.418845	-2.790479	9.386823	4.674521	-1.31043	0.999612	-7.836638	-9.240505	NA	0	0	0	0
179	94	17	116	10072	1	103	40	9	-3.30583	-3.191657	-2.365582	-2.786225	8.969045	10.360507	-0.45712	2.489235	-2.116617	-3.247607	1	0	0	0	0
180	94	17	113	10057	1	108	40	17	-3.601304	-1.139141	-1.781901	-1.106665	9.241193	8.064423	5.273659	4.864651	-0.506482	-2.002175	1	0	0	0	0
181	94	22	418	30522	1	104	40	13	-4.483742	-6.16044	-4.509178	-3.2407	9.539551	6.350348	0.188086	0.68447	-6.758681	-9.688565	NA	0	0	0	0
182	94	19	182	10356	1	103	39	18	-5.489323	-6.256313	-3.181473	-2.961014	5.868933	5.53929	3.042361	2.092304	-3.6872	-7.49654	NA	0	0	0	0
183	94	15	326	30120	1	83	40	18	-10.798207	-3.812334	-7.899702	-6.085478	7.204319	4.82056	-1.24641	5.524357	-13.198329	-13.179504	1	0	0	0	0
184	94	22	142	10188	1	91	42	8	-2.965303	-0.360107	-3.423744	-1.356047	5.865456	6.01134	1.893667	1.790661	-3.332297	-1.35977	NA	0	0	0	0
185	94	14	346	30204	1	95	40	17	-1.679999	-2.867306	-3.547236	-3.836868	3.610788	3.899179	2.282679	1.698065	-2.309884	-3.576148	1	0	0	0	0
186	94	14	416	30514	1	92	40	13	-7.861166	-7.042979	-6.358091	-3.939643	13.420522	12.310658	0.910425	1.221022	-5.52504	-6.561927	1	0	0	0	0
187	94	21	252	20226	1	99	40	10	-3.633618	-2.793106	-3.589742	-2.640715	8.559981	9.143101	4.693369	4.959766	-2.625103	-5.619713	NA	0	0	0	0
188	94	21	102	10008	1	107	38	16	-5.225965	-4.602727	-4.331896	-3.253642	3.48479	4.842327	-1.033515	1.764604	-4.329065	-4.49427	NA	0	0	1	0
189	94	16	240	20174	1	87	38	14	-3.154806	-0.650827	-2.02429	-1.189756	10.136901	11.56927	2.326455	5.051618	-6.597617	-7.198189	1	0	0	0	0
190	94	20	225	20107	1	86	40	12	-4.345613	-1.99079	-2.30852	-2.253612	12.252278	7.743805	0.758882	3.318291	-4.003899	-5.584076	NA	0	0	0	0
191	94	18	356	30249	1	115	41	17	-5.898407	-2.95476	-4.528319	-0.43627	11.766468	15.516604	-2.459466	1.757058	-7.617863	-4.38419	1	0	1	0	0
192	94	23	200	20001	1	75	42	17	-6.301495	-6.470029	-5.425828	-4.383223	3.937654	4.602993	1.60006	0.774807	-3.653709	-4.264532	NA	0	0	0	0
193	94	23	160	10266	1	95	39	14	-5.694637	-7.387545	-3.329796	-3.053935	8.056236	6.242145	-2.680289	-1.998	-7.805368	-10.869155	NA	0	0	0	0
194	94	15	118	10080	1	97	40	12	-5.090606	-3.612892	-2.208544	-1.065018	5.732521	5.400404	1.424556	1.799667	-4.316477	-4.202343	1	0	0	0	0
195	94	16	169	10304	1	99	40	11	-0.940715	3.129329	-1.132123	0.150974	13.654292	10.588339	1.285532	2.916036	-9.745748	0.551278	1	0	0	0	0
196	94	15	256	20243	1	82	38	18	-10.463794	-4.787493	-9.643332	-7.364618	8.216632	9.228528	-2.862322	-0.55645	-6.06529	-4.187283	1	0	0	0	0
197	94	18	359	30263	1	103	40	10	-4.239823	-3.836767	-0.588099	-0.990646	7.176587	4.737957	1.098472	1.642681	-1.499024	-1.984942	1	0	0	0	0
198	94	19	141	10184	1	92	39	16	-4.354082	-3.461738	-2.540951	-1.869765	7.811379	6.815103	-1.96323	-0.875467	-6.937537	-6.947906	NA	0	0	0	0
199	94	19	406	30472	1	100	41	18	-5.305342	-5.371001	-5.872694	-4.569517	9.32989	8.244438	-2.332778	-0.190151	-6.105907	-7.159464	NA	0	0	0	0
200	94	15	401	30445	1	91	37	17	-14.959636	-13.899566	-14.777016	-14.895817	5.260101	7.782966	-4.081972	-4.563975	-8.884496	-10.079545	1	0	0	0	0
201	94	22	218	20078	1	111	41	12	-6.289964	-4.253891	-3.559267	-0.91173	6.529218	5.681196	-1.8017	0.134442	-6.650573	-5.335082	NA	0	0	0	0
202	94	22	236	20156	1	123	39	15	-5.535715	-3.306375	-2.305431	-0.908864	8.082204	7.683084	1.81579	2.072269	-4.129858	-5.490486	NA	0	0	0	0
203	94	13	275	20326	1	88	39	16	-5.054968	-0.902644	-3.457202	-3.208024	8.861628	8.877643	1.162433	2.457683	-4.081059	-3.200914	NA	0	0	0	0
204	94	13	331	30142	1	97	41	18	-3.38763	-3.79809	-3.198094	-2.827717	4.395466	5.897638	-3.851751	-2.01822	-5.767599	-6.137293	NA	0	0	0	0
205	94	12	235	20155	2	90	NA	16	-6.05839	0.434343	-6.040398	-3.804853	11.893863	14.747593	-3.056209	0.543822	-8.378898	-3.074359	NA	1	0	0	0
206	94	22	222	20095	2	109	40	10	-1.732946	-0.989133	-3.337911	1.013484	11.411884	8.072997	2.042188	6.420549	-5.276723	-4.205354	NA	0	0	0	0
207	94	23	321	30098	1	110	40	15	-6.189517	-10.729064	-5.082459	-4.980275	7.014736	3.574309	3.168252	2.5155	-10.846371	-14.37692	NA	0	0	0	0
208	94	21	371	30315	2	68	NA	16	-6.094532	-6.774809	-1.891939	-0.468952	6.201368	6.255737	-2.154032	0.83931	-7.60752	-10.31437	NA	1	0	0	0
209	94	21	382	30362	1	83	40	11	-2.787964	-2.046512	-0.284834	1.120318	2.138173	0.920021	0.625253	2.113265	-1.858772	0.219938	NA	0	0	0	0
210	94	19	162	10274	1	73	41	16	-10.328442	-10.160384	-10.221288	-10.240146	3.90961	7.623805	-6.227719	-7.348938	-10.495015	-10.936114	1	0	0	0	0
211	94	17	249	20214	2	82	40	16	-2.458375	-1.832789	-2.185289	-1.67907	1.72297	3.150807	0.894911	1.714956	-1.281612	-1.888645	1	0	0	0	0
212	94	21	391	30403	1	110	41	13	-7.446762	-8.194551	-3.403161	-2.953843	6.163673	6.225148	-0.809339	0.840626	-7.588455	-9.717902	NA	0	0	0	0
213	94	18	322	30102	1	95	37	14	-4.071867	-5.423296	-0.429116	1.152518	11.647525	9.037086	0.428439	1.008367	-2.559778	-4.622074	1	0	0	0	0
214	94	15	283	20360	1	120	38	13	-7.685083	-14.46141	-3.678796	-6.763531	7.372086	7.197228	-0.749235	-3.130739	-6.350647	-14.595622	1	0	0	0	0
215	94	21	329	30132	2	76	36	10	-3.607955	-1.286034	-1.959596	0.435096	5.916241	4.618278	4.310206	6.631939	-2.626947	-2.308825	NA	1	0	0	0
216	94	20	426	30556	1	93	42	13	-2.669632	-0.369304	-1.624018	-1.191613	17.602417	10.427915	0.041979	2.908019	-5.386606	-5.63204	NA	0	0	0	0
217	94	16	306	30028	2	109	NA	8	-8.94871	-7.0734	-4.033362	-3.083453	3.861811	5.018592	-1.148754	-0.832453	-5.372591	-6.410858	NA	1	0	0	0
218	94	15	388	30390	1	77	39	16	-7.124439	-4.587555	-2.639381	3.986254	4.424096	4.04232	1.470772	2.802837	-0.975267	-0.509795	1	0	0	0	1
219	94	19	147	10210	1	111	39	14	-3.61724	-4.709881	-2.164294	-1.472673	10.925366	8.533177	0.366269	-0.659556	-4.314491	-7.291629	NA	0	0	0	0
220	94	23	408	30480	2	75	40	13	-2.668771	-4.226581	-2.499036	-3.32932	6.083279	4.453992	5.135134	3.505262	-2.38871	-5.281735	NA	0	0	0	0
221	94	20	414	30506	1	81	40	16	-4.171546	-4.598833	-3.712828	-4.178952	3.387789	3.668187	0.278284	-0.549755	-2.623272	-3.469843	NA	0	1	0	1
222	94	19	231	20136	1	102	38	13	-5.961024	-5.960422	-2.744964	-1.378623	8.836177	8.538371	-3.032318	-4.198452	-14.228972	-17.754381	NA	0	1	0	0
223	94	23	308	30037	1	93	42	17	-2.700644	-1.346151	-3.192604	-0.768932	4.875883	5.179464	3.810576	-0.164436	-4.256299	-4.727255	NA	0	1	0	0
224	94	17	243	20191	1	97	NA	15	-4.564443	-5.011139	-3.751302	-1.55236	3.77867	5.05978	-1.859799	-1.320513	-8.408156	-10.269302	NA	1	0	0	0
225	94	23	106	10028	1	110	NA	15	-4.721363	-4.934462	-4.540968	-3.613911	8.261638	9.49868	2.617089	-0.650246	-7.034994	-13.189662	NA	1	0	0	0
226	94	18	213	20061	2	126	41	10	NA	NA	NA	NA	NA	NA	NA	NA	NA	NA	1	0	1	0	0
227	94	14	395	30421	1	107	NA	16	-4.030144	-5.139847	-2.969253	-0.663551	1.336992	4.318386	1.886702	1.546728	-3.831724	-5.37714	NA	1	0	0	0
228	94	16	157	10252	1	118	38	14	-5.911456	-7.406055	-4.590385	-5.427407	6.690886	8.325082	0.818722	-1.517403	-3.423315	-6.848854	1	0	0	0	0
229	94	16	372	30319	2	65	42	17	-6.044817	-5.504221	-6.18961	-7.022383	0.984872	1.27076	-1.517516	-1.252099	-3.207104	-3.335909	NA	1	0	0	0
230	94	23	368	30301	1	99	38	13	-4.408061	-4.381449	-2.926839	-3.066468	10.112995	9.527393	1.1812	0.1668	-1.84302	-3.561207	NA	0	0	0	0
231	94	20	213	20058	1	127	42	16	-4.331614	-4.787865	-2.05214	-1.308316	0.517287	2.63289	-0.648003	-0.417129	-5.528576	-6.900367	NA	0	0	0	0
232	94	14	174	10325	1	109	40	18	-6.634413	-7.37524	-2.936546	-2.683778	5.45851	6.492917	0.715744	-0.646138	-5.414448	-6.427499	NA	0	0	0	0
233	94	19	243	20188	1	93	41	11	-4.618456	-5.589316	-3.952437	-4.47639	8.253036	8.618392	-0.755661	0.403095	-5.372187	-7.102997	1	0	0	0	0
234	94	21	338	30171	1	120	37	13	-4.535282	-3.281618	-3.550634	-2.211161	8.652	9.832322	-0.107891	2.17915	-3.679244	-5.267728	NA	1	0	0	0
235	94	20	431	30579	1	122	NA	7	-6.147974	-5.011251	-6.092929	-4.293495	8.904575	9.500968	2.046989	3.853098	-6.007219	-4.455132	NA	1	0	0	0
236	94	16	272	20316	1	93	38	17	-5.824965	-6.28692	-4.066766	-2.436753	8.80276	7.823904	-0.021134	0.852822	-3.122859	-3.216758	1	0	0	0	0
237	94	16	277	20335	1	112	32	13	-9.986986	-4.340933	-2.876936	0.942153	9.450097	13.803169	2.174676	3.147071	-4.464206	-2.236867	NA	1	0	0	0
238	94	20	237	20162	1	129	42	10	-11.841049	-9.551669	-7.397385	-6.133484	5.028432	8.341657	-2.211138	-0.158828	-8.144402	-7.720716	NA	0	0	0	0
239	94	16	258	20252	1	106	42	18	-9.348075	-14.316139	-6.343353	-7.749359	4.585496	7.290669	1.507812	-2.456541	-8.043145	-13.523465	1	0	0	0	0
240	94	21	168	10300	1	99	41	14	-4.896579	-7.208168	-7.652721	-7.288364	6.379805	6.038506	-0.095686	-1.404284	-5.611562	-9.716835	NA	0	0	0	0
241	94	15	275	20329	1	84	39	11	-3.955734	-3.746291	-6.215935	-4.890206	5.541119	3.895823	-0.947872	-0.49293	-3.181328	-3.553358	1	0	0	0	0
242	94	15	332	30146	2	69	NA	16	-6.048396	-4.135704	-3.547367	-3.045016	11.693128	10.990501	-0.035325	1.184041	-10.734928	-9.243301	NA	1	0	0	0
243	94	18	342	30186	1	102	39	15	-5.323449	-7.916521	-4.968422	-2.269836	12.345985	7.418552	-0.672942	1.554876	-7.534616	-12.206065	1	0	0	0	0
244	94	19	306	30027	1	115	42	18	-6.52767	-5.850883	-5.60787	-3.503845	3.382695	2.959455	-0.365369	-0.654766	-3.57648	-3.181069	1	0	0	0	0
245	94	17	377	30341	1	117	41	13	-9.274402	-7.651188	-2.566513	-0.445212	3.773599	6.292025	-0.715017	-0.466818	-8.72443	-8.194205	1	0	0	0	0
246	94	17	394	30416	2	113	41	14	-7.931362	-3.592062	-6.734103	-3.125643	11.808502	11.038352	1.501535	2.417515	-9.809325	-7.908779	1	0	0	0	0
247	94	15	157	10251	1	78	39	12	-0.01396	-6.768318	0.261018	-6.395574	19.626749	18.564743	8.295528	0.276947	3.761481	-6.774513	1	0	0	0	0
248	94	20	317	30081	1	97	41	8	-2.308029	-1.687485	-0.310047	3.316952	12.816419	10.934148	2.719623	1.992221	-5.055511	-8.085032	NA	0	0	0	0
249	94	14	337	30167	1	90	27	17	-5.594629	-2.986356	-2.038861	-5.857372	3.984398	2.73418	5.561351	2.142329	0.325824	-4.109111	NA	1	0	0	0
250	94	20	254	20238	2	90	40	15	-5.436385	-5.336975	-4.920241	-4.6744	6.995612	6.663282	2.216328	2.879474	-3.623935	-3.556888	NA	0	0	0	0
251	94	20	362	30275	1	89	39	14	-3.031789	-3.114159	-3.021138	-2.097661	9.320048	4.388374	1.914865	3.043321	-6.589674	-8.125676	NA	0	0	0	0
252	94	15	409	30484	1	65	37	14	-15.637055	-3.836938	-7.43192	-3.811242	10.909172	14.330742	-1.913482	-1.292396	-10.127652	-6.565701	NA	1	0	0	0
253	94	26	103	10014	1	110	41	17	-4.274321	-0.992217	-3.580715	0.050556	5.172593	3.421206	1.917017	3.207462	-3.725836	-0.683252	NA	0	0	0	0
254	94	14	421	30535	1	79	36	15	-3.210393	0.839258	0.083459	5.037888	22.09696	18.111549	4.158945	12.105823	-1.632521	0.989603	NA	1	0	0	0
255	94	19	333	30150	1	104	41	12	-5.400347	-5.051544	-0.685187	-3.407358	1.715082	-3.450963	6.501607	-1.241523	2.482262	-6.510283	NA	0	1	0	0
256	94	16	339	30175	1	75	36	18	-4.507931	-3.09624	-5.447457	-1.108247	14.935781	9.290568	-1.144997	0.512163	-6.450554	-4.251678	NA	1	0	0	0
257	94	15	133	10145	1	79	42	17	-10.684163	-11.512523	-9.679779	-9.198863	10.077336	12.005154	-4.100826	-2.730563	-7.614952	-12.883529	1	0	0	0	0
258	94	15	392	30407	1	96	34	11	-10.6996	-10.305319	-7.356601	-3.952284	7.084032	7.085144	1.42764	-1.98797	-9.684478	-9.278668	NA	1	0	0	0
259	94	17	257	20248	1	88	40	18	-2.655864	-1.499866	-2.317419	-2.199983	11.29379	9.937279	3.147367	3.454892	-1.434317	-1.780636	1	0	0	0	0
260	94	14	341	30182	2	83	38	17	-9.143695	-5.843472	-6.735064	-6.186033	7.007041	11.999181	-0.014528	-0.945438	-7.040878	-5.735458	NA	0	1	0	0
261	94	20	328	30128	1	100	37	11	-5.180224	-6.564979	-2.705007	-1.226714	6.739671	7.463527	5.298088	6.085125	-6.49155	-8.072243	NA	0	0	0	0
262	NA	15	343	141701	2	109	33	6	-1.88937	-3.087174	-2.060972	-2.40384	5.225098	8.65401	5.267498	2.726438	0.747717	-5.055103	2	0	0	0	0
263	NA	16	184	141409	2	92	32	0	-0.133653	3.744539	-1.019625	1.521723	9.043663	8.068138	5.398581	6.271687	2.095636	5.032571	2	0	0	0	0
264	NA	15	314	141639	2	109	36	5	-5.79538	-5.591117	-4.680099	-4.554776	-0.120045	-2.75121	-1.295523	3.27621	-5.68189	-6.371199	NA	0	0	0	0
265	NA	13	403	141746	2	78	33	3	NA	NA	NA	NA	NA	NA	NA	NA	NA	NA	NA	0	0	0	0
266	NA	14	389	185374	2	125	34	3	-7.125786	-8.201031	-5.517387	-6.507341	4.165003	4.366342	-0.187578	-0.829697	-7.522753	-11.175284	NA	0	0	0	0
267	NA	14	392	185382	1	107	28	3	-5.305731	-7.605845	-3.727382	-1.898562	4.608612	-0.825686	-0.345165	-0.240371	-6.175118	-10.003187	NA	0	0	0	0
268	NA	18	203	141433	2	119	36	0	-2.801633	-5.120187	-2.374526	-4.922777	-0.130861	-1.031346	-0.058877	-0.122793	-3.660471	-7.229681	2	0	0	0	0
269	NA	18	375	141730	2	130	36	0	-3.536006	-1.926528	-3.081358	-4.125201	2.668055	-0.315577	1.600791	2.412603	-0.634023	-5.238447	2	0	0	0	0
270	NA	17	399	185377	2	111	34	4	-6.780972	-4.503702	-7.560009	-6.499438	4.150112	2.844272	0.079048	4.774432	-7.449347	-10.698697	2	0	0	0	0
271	NA	11	151	141407	2	84	24	12	-5.553524	-0.507798	-4.252034	-1.824024	8.968357	11.855077	3.744283	3.674698	-2.732211	-1.488819	NA	1	0	0	0
272	NA	14	301	141603	1	120	35	5	-5.697352	-3.104445	-3.248737	-3.696776	12.232738	9.662677	5.705465	6.705181	-9.971973	-12.641946	NA	0	0	0	0
273	NA	13	367	141734	2	104	27	1	-13.254331	-4.950041	-12.03524	-3.982766	8.515606	7.990776	-1.857301	4.093005	-13.110721	-9.147265	NA	0	0	0	0
274	NA	15	146	141417	1	73	35	14	-5.12616	-4.730255	-4.673448	-3.837929	8.13959	4.102645	1.545568	1.114627	-2.167159	-2.465057	NA	0	0	0	0
275	NA	17	241	141446	1	102	36	3	-4.294701	-6.018488	-2.52851	-2.611228	3.451659	9.2891	1.919617	2.744024	-5.020439	-8.080761	2	0	0	0	0
276	NA	14	381	141653	2	100	35	8	-6.033035	-4.642305	-1.498305	-1.054411	6.083025	10.598893	4.456049	6.226187	-4.833646	-6.503618	NA	0	0	0	0
277	NA	20	304	141614	1	116	34	5	-6.30308	-5.238358	-4.702652	-3.452823	10.418073	10.926548	0.647654	0.619027	-6.586914	-9.038228	NA	0	0	0	0
278	NA	12	340	141680	2	104	33	4	-9.472297	-6.66788	-8.020322	-3.655802	7.885938	6.469029	3.488617	4.265388	-3.85477	-1.9282	NA	0	0	0	0
279	NA	15	313	141646	2	99	35	8	-4.012586	-3.965606	-3.032766	-3.023984	4.939996	2.922859	0.3185	2.496784	-3.971337	-3.707166	NA	0	0	0	0
280	NA	16	279	141608	1	86	35	4	-11.464199	-5.755148	-9.441302	-4.623321	6.239752	8.188391	-4.303937	-2.592035	-15.049581	-9.653152	2	0	0	0	0
281	NA	12	201	141588	1	80	28	13	-8.509116	-8.935802	-6.724976	-2.91722	12.504162	14.994569	2.528238	2.681786	-7.185139	-2.387115	NA	0	0	0	0
282	NA	15	402	141726	2	119	31	3	-5.984105	-5.634722	-5.447248	-5.1273	0.956354	6.273837	1.894152	-0.799215	-1.123665	-5.476236	NA	0	0	0	0
283	NA	14	195	141421	2	100	32	0	-1.507786	0.425059	-1.749756	-0.724055	9.470222	7.225377	7.181257	7.937	-2.276492	0.112036	NA	0	0	0	0
284	NA	14	396	141741	2	107	35	5	-3.884852	-2.233473	-2.497924	-1.927414	5.92512	6.403532	3.84303	5.789973	-4.721561	-2.058094	NA	0	0	0	0
285	NA	17	271	141584	2	105	36	0	-5.813063	0.111657	-1.635732	2.1124	5.317342	3.343568	0.991967	5.187805	-8.257216	-1.59864	2	0	0	0	0
286	NA	12	204	141479	1	99	35	2	-5.301043	-0.723593	-5.659492	-0.338434	11.354281	10.361098	4.417531	6.698077	-3.18077	1.022253	NA	0	0	0	0
287	NA	12	383	141715	2	99	28	1	-0.179232	-0.121727	0.144941	0.169394	4.691519	10.472014	3.369032	3.33901	-1.171809	-1.571393	NA	0	0	0	0
288	NA	16	269	141497	1	118	36	0	-2.716414	-7.864023	-1.922408	-4.827332	7.255669	9.571304	3.000505	1.306219	-0.608502	-10.693368	2	0	1	0	0
289	NA	12	340	141682	1	108	33	4	-7.084325	-5.900537	-3.052681	-3.530439	6.630604	7.956441	2.853573	1.680449	-6.727128	-5.767302	NA	0	0	0	0
290	NA	17	160	141192	2	123	31	0	-21.63413	-18.569929	-17.236725	-12.782704	19.698771	17.16901	-3.23602	1.656616	-24.400778	-20.0509	2	0	0	0	0
291	NA	14	277	141593	1	111	34	1	NA	NA	NA	NA	NA	NA	NA	NA	NA	NA	NA	0	0	0	0
292	NA	14	158	141428	1	107	36	0	-15.446671	-11.055603	-5.961275	-6.674525	21.008341	14.791976	-1.369425	2.911722	-18.889856	-15.098804	NA	0	0	0	0
293	NA	16	394	141753	2	109	26	7	-5.577518	-11.492607	-6.772312	-5.637247	2.49567	1.355139	3.556209	1.213083	-3.450151	-12.142983	2	0	0	0	0
294	NA	13	221	141483	1	106	34	0	-15.876283	-9.443733	-11.13144	1.454023	11.650932	9.341403	1.142192	17.999964	-14.842177	-9.695798	NA	0	0	0	0
295	NA	17	260	141589	1	104	32	3	-2.435778	0.241894	-4.935442	-2.761511	9.964274	8.653418	2.218295	5.323608	-5.954268	-2.837941	2	0	0	0	0
296	NA	12	356	189692	2	87	24	11	NA	NA	NA	NA	NA	NA	NA	NA	NA	NA	NA	0	0	0	0
297	NA	13	372	141460	1	99	27	8	-6.594521	-1.653799	-4.240295	0.920038	0.702497	1.253141	-0.576775	6.447924	-4.985665	0.83707	NA	0	0	0	0
298	NA	12	131	141185	1	123	35	6	-5.990105	-2.332253	-1.678093	1.308775	7.246834	4.93154	2.219901	3.625483	-3.32987	-0.112735	NA	0	0	0	0
299	NA	15	382	141735	2	125	30	0	-8.399291	-9.143398	-7.895638	-10.432627	10.583383	10.335919	1.359281	0.369852	-20.810005	-21.484594	2	0	1	0	0
300	NA	16	368	141703	2	86	31	0	-5.198957	-2.523906	-4.441169	-0.902041	1.482694	1.127965	-1.014671	-0.134028	-4.814461	-9.401641	2	0	0	0	0
301	NA	13	321	141661	1	123	29	0	NA	NA	NA	NA	NA	NA	NA	NA	NA	NA	NA	0	0	0	0
302	NA	18	293	141633	1	105	35	4	-5.90955	-3.609827	-5.511975	-3.076037	13.612788	8.03506	0.245436	3.698457	-13.474566	-10.433572	2	0	0	0	0
303	NA	12	326	141651	1	111	36	13	-6.400558	-10.643748	-2.935517	-6.313502	0.84681	1.974288	1.036233	-3.666495	-5.183064	-5.550825	NA	1	0	0	0
304	NA	16	273	141667	1	118	28	4	-7.212791	-6.727431	-2.540296	-0.864669	9.258008	9.269176	3.552743	4.085822	-9.476898	-7.408587	2	0	0	0	0
305	NA	15	157	141193	1	104	36	0	-9.005965	-6.228414	-6.837786	-5.602127	9.831962	9.495114	2.448871	6.115915	-6.218923	-4.125387	2	0	0	0	0
306	NA	17	190	141411	2	117	32	0	-5.107822	-3.250153	-1.865961	-0.638998	14.52866	15.152931	2.517195	2.841529	-7.947815	-10.52019	2	0	0	0	0
307	NA	14	282	141624	1	106	34	3	-3.106982	-7.68544	-2.54014	-4.312381	5.017644	6.246522	6.892536	3.296532	-0.406403	-6.258053	NA	0	0	0	0
308	NA	17	177	141197	2	122	35	0	-2.952147	-1.180303	-1.348209	-0.473917	3.673275	5.0307	3.811372	4.824301	-5.763912	-2.852226	2	0	0	0	0
309	NA	18	238	141463	1	104	31	10	-4.102211	-1.886716	-3.901662	-0.487469	5.01664	4.273621	1.041673	2.294452	-8.043082	-4.791985	2	0	0	0	0
310	NA	17	280	141606	1	101	33	1	-2.106921	-3.090946	-1.682683	-2.345562	8.903337	5.218053	-0.255978	-0.476578	-5.795197	-5.001224	2	0	1	0	0
311	NA	16	352	141627	1	129	35	0	0.106596	-1.468047	-0.494882	-1.994916	-0.091471	-2.498311	3.593387	3.153516	-0.442181	-5.320501	2	0	1	0	0
312	NA	15	386	141756	2	101	32	8	-2.114352	-1.224584	-0.356849	-0.419253	-1.916859	-0.319742	3.650528	5.080296	-1.289456	-1.281989	2	0	0	0	0
313	NA	14	251	141489	2	126	31	4	-3.384193	-1.792457	-2.354207	-0.633368	10.955631	13.977001	2.167383	3.272845	-5.16807	-2.834116	NA	0	1	0	0
314	NA	17	312	141635	1	97	32	4	-3.540638	-0.549334	-4.149832	-1.768326	0.55792	-1.095765	0.92671	1.86315	-1.595503	-0.713278	2	0	0	0	0
315	NA	15	257	141475	2	98	35	0	-1.728625	-3.143248	-1.959609	-5.727007	8.750051	6.327364	6.536399	6.670091	0.842561	2.009431	NA	0	0	0	0
316	NA	17	219	141450	2	113	35	0	-8.842021	-3.320474	-7.544731	-0.818316	12.402035	8.39611	-2.69449	-0.069408	-12.189927	-3.74598	2	0	0	0	0
317	NA	14	295	141600	1	95	30	2	-4.902647	-4.781178	-2.684542	-2.74101	4.233322	7.826006	1.926299	2.224696	-5.251062	-4.81481	NA	0	0	0	0
318	NA	11	353	141690	1	93	32	14	-16.025822	-15.653991	-12.326121	-12.292976	23.318739	24.570837	-7.342901	4.644288	-20.699575	-9.112762	NA	1	1	1	1
319	NA	14	193	141413	2	107	36	0	-12.712659	-12.518929	-5.36758	-4.410866	7.942854	6.625956	3.66619	3.728658	-12.640091	-12.62309	NA	0	0	0	0
320	NA	13	194	141419	1	96	33	6	-3.675338	-4.865236	-0.852689	-1.737411	10.165378	11.48136	9.545715	9.605755	0.709813	-2.198822	NA	0	0	0	0
321	NA	16	283	141612	2	114	35	1	-8.302251	-3.930999	-5.180981	-2.186138	1.552737	1.560534	1.581273	1.509012	-6.568396	-3.495004	2	0	0	0	0
322	NA	15	274	141662	1	75	34	7	-1.045982	-3.927677	0.175415	2.274173	4.812122	4.105978	0.408846	-1.604452	-1.267307	-4.049492	2	0	1	1	1
323	NA	13	284	141610	1	120	33	1	-9.111999	-2.096258	-9.455047	-1.935835	3.455256	-2.026426	-1.467024	4.86688	-10.233524	0.337667	NA	0	0	0	0
324	NA	16	344	141695	2	84	30	0	-5.97216	-3.37366	-2.145504	-1.101536	10.059067	4.092303	5.778204	8.578222	-5.153716	-6.249668	2	0	1	0	0
325	NA	12	340	141681	1	97	33	1	NA	NA	NA	NA	NA	NA	NA	NA	NA	NA	NA	0	0	0	0
326	NA	12	396	141742	1	100	29	7	-5.058934	-5.89615	-6.721366	-6.218166	10.588614	9.005065	-5.119514	-2.338128	-7.724871	-3.836052	NA	1	0	0	0
327	NA	14	158	141427	2	109	36	10	-11.536484	-7.645586	-7.181082	-4.397067	8.507657	12.457883	-3.582151	-0.843763	-11.386956	-7.384821	NA	0	0	0	0
328	NA	15	405	189687	1	108	26	7	NA	NA	NA	NA	NA	NA	NA	NA	NA	NA	2	0	0	0	0
329	NA	13	254	141470	1	106	26	4	-7.319229	-4.707619	-2.985437	-1.086668	10.647856	7.646321	2.281405	3.262757	-9.483735	-5.595459	NA	0	0	0	0
330	NA	16	379	189684	1	88	34	2	-2.495107	-4.92141	-1.157917	-3.123889	1.064032	3.893396	-1.293848	1.02684	-3.228941	-7.403719	2	0	0	0	0
331	NA	16	272	141615	2	86	30	8	-3.888934	-2.722621	-2.926447	-2.300334	3.538984	1.517474	1.324305	1.936068	-2.272152	-2.507949	2	0	0	0	0
332	NA	13	398	141725	1	108	28	7	-3.203498	-2.580855	-2.405632	-1.562252	13.266109	12.601378	1.980464	3.004775	0.037293	1.121418	NA	0	0	0	0
333	NA	12	382	141736	1	108	28	6	-9.223699	-12.806375	-9.348518	-11.598793	5.043949	4.619196	1.194379	-4.458287	-5.716034	-11.856618	NA	0	0	0	0
334	NA	12	206	141440	2	94	35	0	-3.656296	0.399406	-2.142282	-0.026776	9.928208	13.329926	0.528532	3.542209	-6.734507	-3.69139	NA	0	0	0	0
335	NA	13	364	141737	2	90	35	1	-4.840439	-3.63972	-5.149139	-2.479572	2.885405	2.725323	0.487669	7.659607	-5.520515	-3.309405	NA	0	0	0	0
336	NA	14	316	141648	1	102	27	0	NA	NA	NA	NA	NA	NA	NA	NA	NA	NA	NA	0	0	0	0
337	NA	14	148	141425	1	99	34	2	-5.337715	-4.662757	-2.935955	-2.507108	8.813263	12.31728	0.909635	2.581359	-6.195622	-6.463728	NA	0	0	0	0
338	NA	12	204	141478	2	101	35	3	-10.55748	-14.015336	-13.521894	-13.989819	6.279378	8.353045	-7.307095	-4.533794	-13.6754	-11.723727	NA	0	0	0	0
339	NA	15	149	141406	1	100	32	10	-2.013041	-1.963127	-2.087578	-1.123957	5.780043	5.735636	3.569976	4.678727	-2.959518	-3.196871	2	0	0	0	0
340	NA	11	220	141453	2	115	32	3	-8.883532	1.021331	-4.197391	1.395555	24.728973	30.414268	-0.804136	7.442966	-8.431489	1.544091	NA	1	1	0	0
341	NA	12	162	141208	1	120	35	0	-18.365118	-12.598516	-14.107003	-8.308422	12.039284	12.643342	-1.938903	1.783965	-19.895554	-13.253849	NA	0	0	0	0
342	NA	16	346	141705	1	98	33	5	-5.645046	-1.035164	-3.460806	-1.946744	14.393155	8.591331	0.452503	2.175314	-6.715127	0.430624	2	0	0	0	0
343	NA	17	223	141456	2	100	36	1	-3.396506	-1.80738	-4.154795	-3.127401	5.993288	6.113888	-1.984447	-0.20165	-5.488941	-2.270224	2	0	0	0	0
344	NA	12	300	141658	1	116	26	12	-6.26096	2.23294	-5.598406	2.527432	5.310038	4.77099	-3.251699	8.759067	-4.782285	2.506883	NA	0	0	0	0
345	NA	17	218	141459	2	88	36	14	-8.738273	-9.00626	-7.783223	-6.387093	4.434781	10.636439	-0.631927	-0.082996	-6.908071	-4.155681	2	0	0	0	0
346	NA	18	239	141473	1	122	33	2	-4.394928	-4.306591	-3.549574	-3.462302	10.489468	7.320772	0.878506	0.880019	-3.863685	-3.822735	2	0	0	0	0
347	NA	14	277	141595	2	122	34	5	-9.084418	-3.566874	-5.091537	-2.757485	6.260438	11.745633	-2.110191	1.670255	-7.515169	-2.216678	NA	0	0	0	0
348	NA	18	243	141631	1	107	36	4	-9.817017	-9.810864	-5.116202	-5.11456	6.806627	6.132553	1.893639	1.922106	-8.74327	-8.740043	2	0	0	0	0
349	NA	17	401	141751	2	105	32	3	-3.783039	-2.358818	-2.467586	-0.996297	3.085173	5.666823	1.256288	5.580023	-4.075444	-3.124549	2	0	0	0	0
350	NA	12	352	141628	1	139	32	1	-7.087534	-1.81323	-2.089383	0.412878	16.362362	19.092155	3.872752	4.364327	-6.54772	0.034582	NA	0	0	0	0
351	NA	13	220	141452	2	120	30	4	-4.792559	-5.360091	-6.42976	-6.193239	8.998199	2.302016	0.687202	-1.925678	-4.184628	-7.065941	NA	0	0	0	0
352	NA	15	263	141597	2	124	34	0	-3.729526	-1.345257	-1.64942	0.3126	7.514152	6.291216	4.934945	6.662038	-3.12796	-0.267614	2	0	0	0	0
353	NA	14	193	141414	1	105	36	0	-6.782864	-2.858128	-3.476206	-3.169631	6.775603	6.914333	2.936045	6.504493	-7.977598	-1.488425	NA	0	0	0	0
354	NA	17	315	141669	2	120	34	5	-8.225051	-5.866724	-8.161687	-4.185724	14.737946	14.662747	6.273558	4.744888	-9.158576	-7.095941	2	0	0	0	0
355	NA	15	299	141591	1	109	36	1	-7.923727	-5.391785	-5.991002	-4.947456	18.49671	16.315115	0.247332	5.402013	-9.745238	-8.279803	2	0	0	0	0
356	NA	13	150	141195	1	115	33	14	-7.427438	-4.209386	-6.65719	-4.596808	21.094408	21.71084	-3.961364	3.700951	-14.517467	-4.75897	NA	0	0	0	0
357	NA	18	127	141184	1	104	28	4	1.714696	1.727636	1.509681	1.387111	3.540174	2.104063	2.761606	2.399381	-0.062457	0.368335	2	0	0	0	0
358	NA	17	359	141707	2	99	34	1	NA	NA	NA	NA	NA	NA	NA	NA	NA	NA	2	0	0	0	0
359	NA	15	259	141679	1	109	29	6	-0.488367	1.125776	2.169924	1.710939	8.512666	5.409079	5.485079	5.866641	0.408341	3.257935	2	0	0	0	0
360	NA	13	403	141745	1	99	33	2	-7.639211	-4.60701	-4.59234	-2.833187	4.177516	4.463208	-0.562646	0.818792	-7.424458	-6.568506	NA	0	0	0	0
361	NA	18	391	185380	1	118	35	4	-4.183009	-6.875113	-7.334484	-5.320003	-1.823522	-1.63844	-0.388504	-1.293645	-6.065319	-10.721108	2	0	1	0	0
362	NA	13	152	141202	1	98	33	12	-2.989614	-2.241649	-3.307968	-2.43968	3.59759	6.375033	5.549957	4.781615	-4.747207	-3.507429	NA	0	0	0	0
363	NA	18	281	141619	2	112	29	1	-7.841076	0.395719	-10.582799	-0.407377	4.109436	1.265624	-1.417647	2.986305	-10.357062	0.697072	2	0	0	0	0
364	NA	13	189	141416	1	109	35	1	-3.421645	-3.359442	-1.877079	1.172771	2.804605	11.136351	4.418147	5.252697	-0.697626	0.844775	NA	0	0	0	0
365	NA	14	152	141200	1	109	36	14	-2.539667	-4.134279	-4.40476	-4.429712	6.716518	8.424179	0.883171	1.526683	-4.596487	-5.867712	NA	0	0	0	0
366	NA	23	260	141590	1	66	23	4	-2.067706	-0.344631	1.733474	0.595989	1.35318	3.154269	3.768153	2.868654	-2.085018	1.840905	NA	1	0	0	0
367	NA	15	206	141439	1	92	36	11	-2.795652	-1.82683	-4.801985	-3.804716	4.635746	3.450866	0.827802	1.45414	-5.624937	-1.742031	NA	0	0	0	0
368	NA	16	278	141643	1	95	31	0	-1.45108	-4.748055	-0.601998	-3.770595	2.038134	-1.099658	2.928732	1.535718	-1.921544	-5.085454	2	0	0	0	0
369	NA	18	224	141466	1	101	33	1	-8.23755	-6.802207	-6.030291	-4.15568	15.155549	11.551488	-0.610494	0.126989	-11.23024	-9.360501	2	0	1	0	0
370	NA	14	295	141601	2	101	30	0	NA	NA	NA	NA	NA	NA	NA	NA	NA	NA	NA	0	0	0	0
371	NA	16	275	141656	1	110	36	8	-6.055251	-7.374963	-2.215431	-2.316503	11.393163	11.423936	0.833808	0.819109	-11.05722	-11.015607	2	0	0	0	0
372	NA	13	398	141723	2	95	28	3	NA	NA	NA	NA	NA	NA	NA	NA	NA	NA	NA	0	0	0	0
373	NA	14	277	141594	1	125	34	0	-5.997316	-7.461529	-2.05784	-2.403296	17.529898	13.967319	1.756689	4.215971	-7.66847	-10.403007	NA	0	0	0	0
374	NA	18	238	141463	1	104	31	10	-4.102211	-1.886716	-3.901662	-0.487469	5.01664	4.273621	1.041673	2.294452	-8.043082	-4.791985	2	0	0	0	0
375	NA	17	265	141493	2	105	35	1	-6.960648	-7.364657	-4.47707	-5.103284	6.217326	5.048638	2.92304	6.138372	-10.352622	-8.511703	2	0	0	0	0
376	NA	17	354	141691	2	112	36	1	-5.383561	-4.346931	-5.579405	-5.128533	3.587385	5.474121	2.694416	2.934179	-6.774703	-5.708508	2	0	0	0	0
377	NA	15	255	141495	1	100	34	1	NA	NA	NA	NA	NA	NA	NA	NA	NA	NA	2	0	0	0	0
378	NA	13	403	141747	1	100	33	1	-3.054901	-2.939498	-1.684327	-1.506796	3.359663	4.233697	6.552925	4.464468	-0.493057	0.266856	NA	0	0	0	0
379	NA	12	183	141404	1	97	24	7	0.193472	-6.226438	2.16392	-10.315143	2.317787	5.804577	0.452328	10.08225	-6.543365	8.609674	NA	0	0	0	0
380	NA	19	401	141750	2	100	36	0	-1.27067	-6.137356	-1.245938	-4.933525	4.48458	-0.572491	1.435756	3.819436	-1.441809	-3.828995	2	0	0	0	0
381	NA	15	144	141187	2	100	30	5	-1.655783	-1.782676	-0.47478	-0.546763	2.717075	4.821705	0.978542	0.928141	-1.80168	-0.00298	2	0	0	0	0
382	NA	17	253	141485	2	109	36	9	-7.928422	-5.63947	-4.067588	-2.399726	13.091484	9.90404	0.028006	1.612008	-9.117677	-7.502014	2	0	0	0	0
383	NA	12	188	141438	1	86	31	5	-11.016174	-11.291415	-7.391129	-6.381269	16.197954	15.201588	0.692114	0.210865	-10.943627	-10.864091	NA	0	0	0	0
384	NA	12	197	141431	2	94	35	0	-15.947766	-14.728314	-12.580798	-12.41295	7.73606	11.403096	-4.152023	-2.749985	-13.415886	-13.07754	NA	1	0	0	0
385	NA	18	249	141464	2	86	34	10	-2.52783	-1.711408	-2.303513	-1.117678	8.437196	5.504921	0.922902	1.89331	-0.331273	-0.755563	2	0	0	0	0
386	NA	16	378	185371	1	100	36	5	-4.621046	-1.443709	-3.590437	-0.169715	1.933733	-2.609159	0.412814	5.897606	-3.474072	-3.983998	2	0	0	0	0
387	NA	16	402	141728	2	106	31	5	NA	NA	NA	NA	NA	NA	NA	NA	NA	NA	NA	0	0	0	0
388	NA	13	398	141724	2	109	28	5	-3.245281	-4.67355	-3.547476	-3.675432	7.870156	7.040192	2.329182	1.920715	-5.586346	-7.939505	NA	0	0	0	0
389	NA	15	179	141206	1	100	34	0	-14.624183	-4.419874	-11.026233	-0.946397	10.755342	7.792908	7.791021	10.261321	-12.1567	-1.204847	NA	0	0	0	0
390	NA	17	389	185375	2	102	35	1	-3.70439	-8.586419	-5.234218	-5.261368	2.315337	2.825613	5.62599	-2.205199	-4.335573	-14.420661	2	0	0	0	0
391	NA	13	394	141752	2	103	36	0	-9.909347	-3.293193	-10.614152	-4.870036	5.293139	6.376152	-3.895228	2.481319	-10.79407	-6.023001	NA	0	0	0	0
392	NA	14	297	141687	2	97	35	0	-1.397997	-1.680185	-1.333477	-0.980783	8.990251	12.159389	4.512564	5.448987	-4.66584	-6.532664	NA	0	0	0	0
393	NA	16	244	141585	1	113	32	4	-7.55117	-4.157539	-5.95034	-4.445694	11.007642	7.641949	0.412209	1.290719	-13.198302	-9.4717	2	0	0	0	0
394	NA	14	195	141422	1	100	32	0	-4.544737	-4.430271	-3.619178	-3.360424	7.324505	8.745968	3.558519	1.835761	-2.989137	-2.524577	NA	0	0	0	0
395	NA	16	384	141720	1	88	36	7	-8.045525	-7.065377	-3.940585	-4.977774	13.71551	10.935029	-1.965	0.336364	-8.413985	-8.924214	2	0	0	0	0
396	NA	14	295	141602	1	83	30	3	-4.577633	-2.237456	-0.772785	-0.264587	12.089622	13.470558	6.098889	8.054399	-2.735483	-0.279679	NA	0	0	0	0
397	NA	14	367	141733	2	117	28	1	-5.647049	-0.857319	-4.652499	-1.181476	1.301912	1.09865	1.876332	3.935596	-3.528807	-1.670265	NA	0	0	0	0
398	NA	14	361	141748	1	104	34	4	-11.631396	-1.679305	-4.297146	0.302308	13.606834	11.279775	5.532217	13.436104	-12.472301	-2.027126	NA	0	0	0	0
399	NA	17	380	141740	2	85	33	4	-4.941026	-1.854566	-4.718233	-1.850648	-0.051219	3.620038	-1.177966	0.496572	-8.605693	-1.616528	2	0	0	0	0
400	NA	14	333	189685	1	85	36	12	NA	NA	NA	NA	NA	NA	NA	NA	NA	NA	NA	0	0	0	0
401	NA	16	244	141586	1	118	32	0	-3.026598	-0.777533	-1.553835	-1.053262	9.551239	5.647518	-1.192495	0.242195	-7.511101	-1.210038	2	0	0	0	0
402	NA	13	388	141744	2	98	36	2	-6.690226	-3.948976	-6.243124	-3.465597	7.881693	9.455592	1.332354	1.136902	-4.521821	-4.123547	NA	0	0	0	0
403	NA	15	355	141700	2	113	34	0	-10.715305	-6.949694	-9.510762	-7.680581	6.811715	4.615633	-4.468043	0.00319	-7.674341	-4.338765	2	0	0	0	0
404	NA	17	307	141664	1	90	34	0	-5.902676	-2.834045	-1.622717	1.79644	7.29494	7.295604	3.116241	3.118772	-3.588772	-1.725807	2	0	0	0	0
405	NA	13	393	141754	1	121	36	4	-15.718242	-10.731323	-14.575532	-8.769722	1.029793	1.735151	-7.949585	-1.330109	-18.228411	-12.413055	NA	0	0	0	0
406	NA	16	397	189689	2	119	34	9	NA	NA	NA	NA	NA	NA	NA	NA	NA	NA	2	0	0	0	0
407	NA	15	313	141645	2	88	31	9	-2.472179	2.687848	-1.484202	1.140783	4.35421	0.441401	0.344366	4.10346	-3.028246	1.264814	2	0	0	0	0
408	NA	15	257	141474	2	100	35	2	-8.040532	-1.027949	-7.188735	-1.544054	13.226734	8.278539	2.812937	4.771238	-1.301947	1.25319	NA	0	0	0	0
409	NA	18	378	185370	2	104	31	2	-2.002364	-1.016186	-1.93578	0.653565	1.056797	-0.425705	1.106084	3.409292	-0.590393	-2.307033	2	0	0	0	0
410	NA	13	372	141461	2	85	27	7	-6.315936	-4.131428	-5.17699	-3.198252	11.626187	10.324911	5.303997	7.358606	-6.369965	-1.000486	NA	0	0	0	0
411	NA	14	301	141603	1	120	35	5	-5.697352	-3.104445	-3.248737	-3.696776	12.232738	9.662677	5.705465	6.705181	-9.971973	-12.641946	NA	0	0	0	0
412	NA	12	300	141657	1	103	26	3	-7.024568	-4.35044	-3.503229	-2.465415	5.556079	8.039153	-2.383647	2.25782	-8.920817	-5.12331	NA	0	0	0	0
413	NA	16	397	189690	2	117	34	5	NA	NA	NA	NA	NA	NA	NA	NA	NA	NA	2	0	0	0	0
414	NA	16	283	141611	2	108	35	3	-10.107381	-5.154803	-7.390055	-3.658023	8.967622	9.267128	6.99414	3.356111	-10.976657	-10.054877	2	0	1	0	0
415	NA	16	341	141694	1	115	34	7	-8.148416	-7.831979	-4.24926	-3.357405	11.952744	10.286353	4.941472	5.97446	-2.701282	-5.039617	2	0	0	0	0
416	NA	13	321	141659	1	112	29	11	-6.399425	-6.946426	-4.709549	-6.043461	2.491542	1.278552	-0.330218	0.501064	-7.472935	-4.649488	NA	0	0	0	0
417	NA	13	321	141660	1	113	29	1	-11.083157	-2.777179	-8.768458	-2.027879	6.309357	-1.482331	-3.696032	6.076965	-11.19368	-2.056706	NA	0	0	0	0
418	NA	16	153	141190	2	109	34	4	-5.554147	-3.37174	-4.692976	-3.242849	8.105173	6.85852	3.359092	5.165315	-5.013414	-3.278422	2	0	0	0	0
419	NA	17	236	141481	2	104	34	1	-6.956366	-1.685164	-2.738599	0.805018	11.297942	7.089918	3.82718	8.930185	-8.265332	-4.460927	2	0	0	0	0
420	NA	14	149	141405	2	104	35	0	-4.289288	-0.515851	-3.542845	-0.063305	11.193722	11.621964	5.733107	8.00315	-5.740891	-1.062389	NA	0	0	0	0
421	NA	19	175	141399	2	114	31	0	-4.5254	-3.845735	-4.768942	-3.692591	6.503138	6.28757	3.336094	2.885818	-6.983425	-6.083197	2	0	0	0	0
422	NA	15	151	141408	1	80	28	3	-4.519665	-1.548393	-3.901577	-2.997545	11.808667	11.83282	1.277255	0.560317	-11.44796	-7.152941	2	0	0	0	0
423	NA	15	261	141642	2	94	36	8	-2.524989	-1.169311	-3.45806	-2.330754	1.998277	3.671181	2.55955	3.104466	-2.225014	-1.858297	2	0	0	0	0
424	NA	17	399	185376	1	105	34	10	-11.729869	-5.309803	-13.628048	-5.117514	1.351462	6.752989	-3.997307	4.005041	-11.190601	-8.93879	2	0	0	0	0
425	NA	17	347	141697	1	97	31	1	-1.819506	1.798428	-0.540381	1.462354	8.701231	6.245599	3.35923	7.504496	-5.346142	2.1137	2	0	1	0	0
426	NA	15	374	189680	1	95	36	1	-5.8049	-4.387553	-3.243054	0.297493	8.738509	8.733344	5.372977	6.618116	-7.030075	-5.182897	NA	0	0	0	0
427	NA	17	247	141490	2	120	36	1	-5.030059	-7.665346	-4.598258	-6.410234	8.287454	6.932751	3.691042	3.041098	-3.569237	-8.353451	2	0	0	0	0
428	NA	16	302	141621	2	98	32	1	-8.758821	-7.878214	-4.832582	-3.781836	12.244373	12.943622	1.296271	2.371219	-6.510975	-6.856273	2	0	0	0	0
429	NA	18	249	141464	2	86	34	10	-2.52783	-1.711408	-2.303513	-1.117678	8.437196	5.504921	0.922902	1.89331	-0.331273	-0.755563	2	0	0	0	0
430	NA	15	286	141630	2	109	30	9	-5.04219	-3.503118	-3.728961	-2.15071	3.727943	1.991039	1.748597	1.330071	-4.388698	-4.020142	2	0	0	0	0
431	NA	13	194	141420	2	118	33	0	-13.516818	-8.570554	-5.690972	-4.607357	14.952115	13.588178	6.587746	2.163558	-13.435234	-7.280264	NA	0	0	0	0
432	NA	18	227	141469	1	128	36	1	-4.610807	-2.312286	-3.237957	-0.111917	9.691791	8.805768	4.051539	7.6206	-7.157644	-7.775392	2	0	0	0	0
433	NA	14	285	141674	1	126	36	1	-5.212584	-3.119578	-1.891992	-2.806726	4.60379	7.044335	-0.094452	3.767764	-6.413791	-5.613352	NA	0	0	0	0
434	NA	15	395	185372	1	120	34	10	-4.666609	-6.771973	-4.662197	-3.864163	2.806641	5.422987	-0.959403	4.493309	-6.167099	-8.032121	2	0	0	0	0
435	NA	15	263	141596	2	124	34	0	-9.43368	-4.750576	-4.778122	-3.807582	7.875427	6.014148	0.039709	3.780211	-8.753627	-3.173129	2	0	0	0	0
436	NA	11	250	141454	2	116	36	7	-3.017738	-1.679037	-3.481546	-1.565549	9.126315	7.595376	5.716041	6.272333	-3.247068	-1.185909	NA	1	0	0	0
437	NA	12	390	185368	2	107	30	2	-6.778715	-8.77131	-4.021629	-4.100225	16.913448	16.396029	0.817804	1.798044	-6.957207	-7.984663	NA	0	0	0	0
438	NA	15	255	141496	2	99	34	0	-4.549644	1.54831	-5.89496	-2.613872	10.282069	9.078485	5.244689	7.995327	-11.389636	-2.377157	2	0	1	0	0
439	NA	12	180	141444	1	87	31	5	0.263524	-3.111171	0.374677	-1.316477	3.54407	5.034943	4.46871	2.144228	-4.168721	-6.660921	NA	1	0	0	0
440	NA	17	250	141455	2	104	36	1	-0.428272	-0.913196	1.253954	1.398708	8.297256	4.837421	6.651562	6.021136	-1.501645	-4.160214	2	0	0	0	0
441	NA	17	156	141203	2	120	35	0	-6.485972	-2.18475	-4.291049	-2.199293	0.637465	8.613559	4.967726	4.044377	-9.591172	0.486776	2	0	0	0	0
442	NA	15	242	141477	1	89	30	2	-5.157991	-4.627521	-5.614554	-5.284743	16.577623	16.889635	-1.212178	1.897802	-6.732434	-4.268053	2	0	0	0	0
443	NA	16	240	141487	1	108	36	12	-6.097542	-0.19702	-3.906108	-0.09863	7.972806	4.783138	3.436702	3.370711	-4.477568	-0.435478	2	0	0	0	0
444	NA	16	384	141719	1	82	36	2	-8.58104	-5.089649	-4.171339	-0.471449	12.90075	12.014915	2.370799	4.783206	-8.492272	-7.366988	2	0	0	0	0
445	NA	16	160	141191	1	119	36	2	-7.41084	-6.315902	-4.644677	-3.950782	10.545255	10.261935	0.791311	5.306492	-9.725273	-8.637351	2	0	0	0	0
446	NA	13	326	141652	1	106	36	14	-7.730775	-2.323955	-3.42358	-1.143204	8.237082	5.696474	0.057809	2.326046	-8.310318	-2.721182	NA	0	0	0	0
447	NA	17	200	141429	1	87	32	0	-7.885374	-3.30845	-3.082514	0.52164	5.595167	5.832638	-0.808746	1.584179	-10.583114	-5.048625	2	0	0	0	0
448	NA	13	364	141738	1	104	35	1	-5.898207	-4.488206	-0.22672	2.227833	19.720634	15.579189	6.976292	9.641207	-3.958036	-3.899964	NA	0	0	0	0
449	NA	15	331	141672	2	86	36	11	-3.563357	-2.095156	-2.346146	-2.147111	0.995517	1.58658	-0.539737	0.664676	-2.208637	-0.960763	2	0	0	0	0
450	NA	16	363	141713	1	92	36	0	-5.33068	-5.624368	-0.643211	-1.064867	3.567477	3.294868	2.03012	1.985057	-4.544675	-6.035738	2	0	0	0	0
451	NA	18	328	141677	1	81	36	5	-4.783746	-3.492119	-4.270648	-5.255489	2.321485	-3.136449	1.040938	3.07701	-3.238839	-3.833233	2	0	0	0	0
452	NA	16	365	141721	1	97	36	8	-7.68558	-2.409166	-6.204571	-4.339357	9.46228	18.57972	4.134112	8.575548	-14.430169	-8.63833	2	0	0	0	0
453	NA	14	305	141711	1	100	35	6	-10.425394	-6.630882	-2.979654	-0.858161	7.723303	6.458549	5.332741	6.922061	-12.807915	-7.153214	NA	0	0	0	0
454	NA	16	291	141625	1	99	35	14	-8.21314	-1.948965	-5.840059	-1.087337	4.207528	0.96057	3.831574	3.497094	-3.235776	-5.650021	2	0	0	0	0
455	NA	14	148	141426	1	113	34	1	-4.010187	-6.053341	-1.435121	-1.202461	6.186312	6.844793	5.410375	6.003742	-3.085266	-8.249047	NA	0	0	0	0
456	NA	14	385	141448	1	103	33	3	-10.582768	-5.23112	-9.015185	-4.983153	15.273167	13.301048	1.198133	2.791532	-14.358012	-8.539289	NA	0	0	0	0
457	NA	16	353	141689	2	96	35	0	-8.179834	-7.588671	-6.286692	-4.955504	8.926354	9.942959	-2.555927	-1.415883	-11.764854	-16.001978	2	0	0	0	0
458	NA	12	396	141742	1	100	29	7	-5.058934	-5.89615	-6.721366	-6.218166	10.588614	9.005065	-5.119514	-2.338128	-7.724871	-3.836052	NA	1	0	0	0
459	94	21	118	10079	1	124	40	NA	-5.022336	-8.277309	-3.769441	-4.437057	13.757492	6.193041	5.464281	8.838672	-8.452667	-15.51617	NA	0	0	0	0
460	94	18	388	30391	2	107	40	NA	-4.907218	-6.586658	-3.806385	-3.909618	7.348214	4.811423	2.415856	3.171354	-10.581552	-16.054388	NA	0	0	0	0
461	77	16	809	71092	1	73	39	NA	-4.21995	-5.339294	-2.535333	-0.568171	9.44878	7.924816	0.783327	0.53342	-1.824897	-1.789022	NA	1	0	0	0
462	NA	12	298	141599	1	95	37	15	-8.60591	-5.501285	-6.830306	-1.659837	8.699655	12.62846	0.572445	3.586739	-6.521063	-1.193685	NA	0	0	0	0
463	NA	NA	NA	20126	NA	NA	NA	NA	NA	NA	NA	NA	NA	NA	NA	NA	NA	NA	NA	1	0	0	0
464	NA	19	236	141480	2	97	40	0	-4.15503	-4.321221	-2.458055	-2.305945	4.821386	1.412401	2.286097	2.684643	-5.47872	-5.135879	NA	0	0	0	0
465	94	11	247	20209	1	99	37	4	-3.958916	1.031284	-6.706884	-0.731939	11.821202	18.520653	0.376925	5.618334	-5.470219	-0.734364	NA	0	0	0	0
466	94	19	371	30314	1	86	40	13	-5.903343	-5.075644	-4.145753	-3.54927	10.216766	10.345736	-0.790464	0.304359	-5.682046	-5.557999	NA	0	0	0	0
467	94	20	336	30164	1	123	41	12	-2.928036	-5.167713	-1.507235	-1.237446	6.109618	9.675628	0.708734	2.764613	-4.988321	-8.349556	NA	0	0	0	0
468	94	20	345	30198	1	79	39	15	-7.986861	-6.974793	-5.439919	-5.202898	8.972473	7.387465	-5.215522	-4.362394	-8.758817	-9.756162	NA	0	0	0	0
469	NA	22	363	141714	2	87	38	0	-0.29118	-2.506089	-0.544549	-2.096505	2.671474	1.109738	1.408582	2.365568	-1.86753	-9.560855	NA	0	0	0	0
470	NA	12	146	141418	1	81	39	4	NA	NA	NA	NA	NA	NA	NA	NA	NA	NA	NA	0	0	0	0
471	NA	13	269	141582	2	117	40	1	-3.142267	-3.290183	-3.02613	-3.162637	11.873405	11.647408	4.163506	4.026292	-2.76381	-3.097851	NA	0	0	0	0
472	NA	15	200	141430	1	84	38	1	-3.875707	-4.129698	-3.692888	-3.631668	9.584212	6.434221	-1.671187	-1.742843	-7.453724	-7.866122	NA	0	0	0	0
473	NA	16	298	141598	1	109	41	2	-6.499025	-4.023129	-3.433902	0.566632	14.172091	13.353088	-1.728948	3.36421	-8.07088	-5.379533	NA	0	0	0	0
474	94	21	368	30302	1	78	39	NA	-4.927854	-4.559366	-3.628582	-2.687965	12.538724	5.42447	0.899304	3.47159	-5.038248	-8.662647	NA	0	0	0	0
475	NA	15	365	141722	2	107	38	0	-8.848708	-9.093713	-8.39887	-7.515722	9.476224	14.405037	-1.484387	-1.566997	-11.095105	-13.229085	NA	0	0	0	0
476	NA	16	201	141587	1	88	38	7	-4.367664	-3.856665	-3.672718	-3.510721	4.674988	6.370247	1.560877	2.933798	-5.968648	-6.447943	NA	0	0	0	0
477	NA	16	247	141491	2	106	39	9	-7.445543	-7.11709	-7.092773	-4.549395	11.554042	10.259724	2.175696	0.806332	-7.224569	-10.674717	NA	0	0	0	0
478	94	20	383	30369	2	125	NA	NA	-2.469983	-2.360943	-2.302311	-2.310385	10.417508	9.071706	1.573144	-0.249369	-7.26965	-11.089782	NA	1	0	0	0
479	NA	NA	374	189651	NA	NA	NA	NA	-5.484482	-3.787466	-5.593227	-4.327556	7.044098	8.514256	-1.141376	0.866794	-8.990697	-8.647655	NA	1	0	0	0
480	94	14	269	20303	2	96	40	NA	-8.05539	-9.496449	-3.461514	-3.470126	7.929596	8.253438	1.921012	4.313224	-8.344996	-8.996491	NA	0	0	0	0
481	94	NA	408	30481	NA	82	35	NA	-1.815769	-0.978705	-1.150347	-0.646118	20.230673	19.48805	2.468616	3.879109	-7.784849	-6.718618	NA	0	0	0	0
482	94	18	278	20339	1	90	40	11	-9.323308	-5.368679	-6.738775	-3.109701	12.656357	17.131369	0.948072	0.488637	-2.981932	-4.523128	NA	0	0	0	0
483	94	18	232	20143	1	103	38	2	-6.713045	-9.327125	-3.53548	-2.473379	11.439651	10.213519	-0.807831	0.126702	-8.747779	-12.001765	NA	0	0	0	0
484	NA	NA	NA	70621	NA	NA	NA	NA	NA	NA	NA	NA	NA	NA	NA	NA	NA	NA	NA	1	0	0	0
485	94	16	331	30143	2	109	42	NA	1.69721	2.154721	-0.726411	0.359219	4.716316	4.96456	3.463048	3.374607	0.94622	1.250045	NA	0	0	0	0
486	94	15	259	20256	1	109	41	14	-5.958559	-4.36137	-5.327048	-4.779556	7.500918	10.651002	0.67723	0.306405	-4.872732	-5.590519	NA	0	0	0	0
487	NA	17	259	141678	2	118	38	0	-1.824383	-2.770784	-0.844806	0.162283	2.045719	2.866889	3.535037	6.314998	-2.319191	-3.864877	NA	0	0	0	0
488	94	22	322	30103	2	123	39	NA	-1.72727	-1.801912	-2.043064	-1.450323	13.962115	8.588647	4.741271	6.801378	-2.386297	-5.388634	NA	0	0	0	0
489	94	16	247	20208	1	90	40	11	NA	NA	NA	NA	NA	NA	NA	NA	NA	NA	NA	0	0	0	0
490	94	18	317	30082	1	104	40	NA	-6.490522	-9.195493	-4.692289	-4.185998	6.513174	7.538763	0.964916	-0.442627	-6.387052	-10.793765	NA	0	0	0	0
491	94	20	323	30106	1	99	35	11	-3.499486	-6.131268	-3.02024	-3.504165	7.524503	7.612409	2.152238	2.717307	-2.840533	-6.145649	NA	0	0	0	0
492	NA	NA	NA	41440	NA	NA	NA	NA	NA	NA	NA	NA	NA	NA	NA	NA	NA	NA	NA	1	0	0	0
493	NA	12	275	141655	2	111	38	7	-8.966102	-1.853725	-4.650808	-1.893054	10.143224	8.015423	0.736571	-1.984893	-3.454183	-3.306987	NA	0	0	0	0
494	NA	14	219	141451	1	123	38	2	-5.433872	2.085637	-1.342658	2.934434	24.649027	18.912468	2.494557	10.460114	-5.314556	1.715236	NA	0	0	0	0
495	NA	15	224	141467	1	117	39	1	-2.831821	-2.073632	-1.542881	-0.037815	18.012512	13.650092	5.056754	5.61998	-3.652132	-3.993441	NA	0	0	0	0
496	94	16	255	20242	2	102	NA	NA	-8.642091	-9.985311	-3.61893	-3.923169	4.377939	2.728517	0.597896	-2.12086	-5.978101	-8.036495	NA	1	0	0	0
497	94	17	182	10355	1	109	37	NA	-1.272333	-0.996617	-2.660783	-1.67122	6.338381	4.935311	-0.941462	0.989615	-5.238903	-5.312647	NA	0	0	0	0
498	NA	22	405	189688	1	108	43	0	NA	NA	NA	NA	NA	NA	NA	NA	NA	NA	NA	0	0	0	0
499	94	23	147	10209	2	103	42	NA	-8.84392	-5.879196	-5.860695	-3.961069	8.841607	6.52211	1.541674	5.938148	-9.893508	-7.247445	NA	0	0	0	0
500	94	19	377	30342	1	118	42	NA	-3.862077	-2.172535	-1.794428	-1.94762	4.090936	6.80143	0.713712	0.392151	-4.324894	-3.695735	NA	0	0	0	0
501	94	13	409	30485	1	91	NA	NA	-7.537373	-7.223671	-4.173522	-1.970798	11.62147	12.87077	-3.776678	0.602873	-10.691663	-10.299605	NA	1	0	0	0
502	94	22	325	30117	2	117	42	NA	-2.048658	-2.077728	-1.334731	-0.050265	3.899656	4.853505	-0.993934	2.90796	-2.65795	-2.497477	NA	0	0	0	0
503	NA	13	286	141629	1	111	39	4	-4.8907	-9.746516	-4.582838	-4.991012	1.045749	0.397921	-1.941038	0.198773	-6.960988	-8.97395	NA	0	0	0	0
504	NA	12	357	141686	1	96	40	7	-10.600466	-4.739233	-7.231756	-3.855601	15.938449	15.998211	-1.465696	0.466739	-6.462134	-0.812676	NA	0	0	0	0
505	NA	15	357	141685	2	86	37	3	-14.632319	-11.732464	-13.139145	-11.757833	15.880569	16.033281	3.616008	2.084307	-21.932474	-16.896883	NA	0	0	0	0
506	NA	13	379	189683	1	107	40	7	-7.83333	-6.943039	-8.026839	-1.330933	5.058199	3.600104	2.108488	1.22426	-8.963458	-9.573303	NA	0	0	0	0
507	94	20	405	30468	1	108	40	8	NA	NA	NA	NA	NA	NA	NA	NA	NA	NA	NA	0	0	0	0
508	NA	16	265	141492	2	97	38	3	-8.987035	-6.387355	-4.166709	-3.419096	3.49238	2.703943	-0.940273	-1.816201	-5.689253	-5.543304	NA	0	0	0	0
509	NA	11	343	141702	1	126	40	5	-9.626576	-7.725005	-5.331509	-5.432343	5.973974	7.965754	2.320072	2.083208	-12.859176	-9.415185	NA	0	0	0	0
510	94	18	249	20217	2	108	37	NA	-3.538408	-3.557479	-4.944622	-3.352786	2.159145	4.059319	0.594145	0.126264	-5.661509	-10.187383	NA	0	0	0	0
511	NA	13	286	141629	1	111	39	4	-4.8907	-9.746516	-4.582838	-4.991012	1.045749	0.397921	-1.941038	0.198773	-6.960988	-8.97395	NA	0	0	0	0
512	NA	13	278	141644	2	84	40	0	-4.023615	-0.425213	-3.063808	1.483919	6.367682	7.978743	3.572669	7.41581	-2.10851	-1.049993	NA	0	0	0	0
513	94	28	200	20005	1	111	NA	NA	-4.951123	-5.190301	-3.395708	-1.71768	10.730887	9.358342	1.376467	0.949278	-3.263915	-5.604052	NA	1	0	0	0
514	94	20	308	30039	2	103	NA	NA	-4.360287	-5.732893	-1.596703	-2.206462	4.522622	3.877114	3.929266	2.517061	-0.853631	-4.923504	NA	1	0	0	0
515	94	16	394	30417	2	110	NA	NA	-10.698631	-9.375047	-6.007463	-3.388339	22.090322	6.854284	3.710372	2.775385	-10.618192	-13.903628	NA	1	0	0	0
516	NA	18	175	141400	1	116	37	6	-5.725267	-2.570804	-1.326058	1.92417	11.233026	10.514887	4.219107	5.026827	-10.8964	-10.574044	NA	0	0	0	0
517	NA	12	285	141675	1	109	40	2	-11.026795	-4.774326	-9.640749	-4.526323	0.543873	-0.13755	-0.631427	-0.030732	-10.320916	-6.403682	NA	0	0	0	0
518	94	22	120	10089	2	115	NA	NA	-4.894772	-6.10942	-4.029709	-3.632532	6.286016	6.870079	1.413777	0.864644	-7.920442	-14.926005	NA	1	0	0	0
519	NA	14	312	141636	1	107	39	9	-5.292625	-7.134169	-6.813123	-5.87167	3.850438	3.827208	-2.798792	4.087766	-5.21652	-3.713109	NA	0	0	0	0
520	94	20	181	10350	1	111	NA	NA	-5.263179	-4.783641	-4.502613	-1.121326	8.53423	7.005802	2.763147	4.776834	-4.723722	-5.353792	NA	1	0	0	0
521	94	15	280	20347	1	92	38	12	-6.272031	-9.349393	-3.312787	-3.378038	10.446305	14.436107	0.099778	-1.681303	-6.408897	-7.78704	NA	0	0	0	0
522	NA	17	221	141482	2	106	40	0	-8.717484	-4.568024	-8.299927	-5.823705	5.84639	4.375517	-1.721478	-0.442652	-7.608275	-6.705044	NA	0	0	0	0
523	94	16	179	10341	2	101	NA	NA	-4.960361	-4.327116	-5.837957	-5.469309	3.245648	5.209591	1.500855	1.863479	-4.266498	-4.218687	NA	1	0	0	0
524	94	19	160	10265	2	91	38	NA	-6.256937	-3.599117	-1.57994	-1.503303	4.089718	6.390425	0.162242	0.579409	-3.851276	-4.995287	NA	0	0	0	0
525	NA	15	183	141403	2	112	40	0	-13.705258	-11.942115	-7.791252	-8.614923	13.211305	5.468826	-0.529623	-0.157362	-9.125762	-11.355227	NA	0	0	0	0
526	94	16	407	30476	1	85	42	6	-4.275095	-3.152013	-3.865211	-3.048399	3.814161	2.793879	-1.064212	-0.791148	-4.37997	-2.707886	NA	0	0	0	0
527	NA	18	255	141494	1	113	40	0	0.013422	4.352711	-1.812665	1.106559	9.643503	7.843373	3.908578	6.993131	-5.348035	-0.880703	NA	0	0	0	0
528	94	23	370	30310	1	96	42	2	-9.251894	-12.34065	-5.913004	-7.150496	9.25998	8.319755	-3.023793	-4.409872	-10.07611	-16.794275	NA	0	0	0	0
529	NA	12	386	185378	2	108	40	0	-4.322104	-5.434151	-2.797768	-2.01315	1.55902	3.807357	1.021491	-1.314608	-1.035666	-3.071939	NA	0	0	0	0
530	94	17	248	20210	1	107	38	9	-5.527784	-4.158884	-4.569952	-4.219485	5.991623	6.029881	-2.496945	-2.938061	-3.90814	-4.977633	NA	0	0	0	0
531	94	20	236	20159	1	126	39	NA	-5.643838	-4.666171	-5.778275	-4.231556	5.112961	8.518655	2.799649	3.822177	-5.145537	-8.348571	NA	0	0	0	0
532	NA	17	375	141729	1	NA	40	NA	-7.80408	-6.994278	-5.539482	-5.002213	0.04517	5.377536	-4.30524	-1.841974	-8.087364	-7.188155	NA	0	0	0	0
533	NA	18	274	141663	2	106	38	1	-8.563315	-13.05927	-4.306956	-4.517583	14.197026	14.290061	-2.442027	-1.345441	-12.992902	-17.308435	NA	0	0	0	0
534	NA	18	240	141486	2	113	40	0	-5.776011	-2.413798	-5.247201	-2.811858	8.817007	6.467255	-0.170658	2.926156	-2.064613	0.834921	NA	0	0	0	0
535	NA	15	249	141465	1	100	40	0	-7.687364	-6.680386	-4.714169	-3.603403	13.711886	14.817826	3.367013	3.421409	0.975112	1.37898	NA	0	0	0	0
536	94	21	273	20317	1	116	40	7	-6.488102	-5.305023	-8.19183	-4.013484	3.003047	7.159012	-3.485184	-1.642098	-9.689147	-10.000875	NA	0	0	0	0
537	NA	NA	NA	10037	NA	NA	NA	NA	NA	NA	NA	NA	NA	NA	NA	NA	NA	NA	NA	1	0	0	0
538	94	22	376	30337	1	110	38	NA	-5.303738	-4.873225	-5.24701	-3.144796	8.611638	6.901867	1.434941	2.694706	-4.065856	-3.457978	NA	0	0	0	0
539	NA	19	344	141696	2	87	39	0	-7.865219	-3.162142	-4.018661	-1.339854	3.706884	1.925902	-1.50014	-0.317449	-5.019655	-2.977345	NA	0	0	0	0
540	NA	15	328	141676	2	99	37	8	-3.673553	1.086769	-2.787033	-1.041939	10.365415	13.586713	4.408726	6.777538	-7.247787	-3.039791	NA	0	0	0	0
541	NA	NA	359	141797	NA	NA	NA	NA	-6.00914	-1.314994	-4.524594	-0.692862	7.575169	9.569794	4.554872	6.430163	-8.178311	-8.026083	NA	1	0	0	0
542	94	15	138	10169	1	83	40	NA	-4.852545	-3.19576	-3.859115	-2.293854	8.655675	10.274518	-1.650877	1.821137	-6.066212	-2.744493	NA	0	0	0	0
543	94	22	345	30199	2	104	41	NA	-10.205612	-12.100863	-6.112444	-5.54137	16.174028	14.5181	-4.043239	-2.469059	-10.726138	-16.485552	NA	0	0	0	0
544	94	19	273	20320	1	119	NA	NA	-2.077548	-2.87665	-2.132526	-1.237625	7.630358	5.075488	2.252132	4.133582	-3.894037	-5.2488	NA	1	0	0	0
545	94	22	145	10200	2	96	38	NA	-5.679455	-5.828228	-5.155161	-4.482056	4.939819	7.203424	3.091563	1.346754	-9.987301	-11.467746	NA	0	0	0	0
546	NA	13	180	141443	1	109	38	0	-5.091573	-10.620319	-2.626216	-4.862175	7.995512	15.150715	6.319492	1.438543	-1.201109	-10.958183	NA	0	0	0	0
547	94	21	333	30151	1	118	NA	14	-1.563536	0.259429	-2.776882	0.922469	11.122418	11.440816	-0.248462	2.153233	-10.963298	-10.705657	NA	1	0	0	0
548	94	20	145	10201	1	80	38	18	-4.497062	-5.230446	-5.149885	-2.500737	10.734783	12.229806	-2.775514	-1.100111	-4.598227	-4.650652	NA	0	0	0	0
549	NA	17	242	141476	1	103	41	0	-3.541752	-6.449388	-2.661783	-3.611663	9.098923	13.775513	4.429439	3.184668	-2.737382	-5.730598	NA	0	0	0	0
550	94	21	321	30099	2	123	39	NA	-7.485087	-6.008253	-5.793892	-2.390189	3.723294	2.63256	-3.743181	0.217901	-12.862126	-11.869441	NA	0	0	0	0
551	NA	15	393	141755	2	108	39	1	-4.980922	-8.626683	-4.392227	-5.289024	-0.957427	3.787577	3.573252	3.588521	-6.204031	-14.004945	NA	0	0	0	0
552	94	16	337	30168	2	79	NA	NA	-3.021745	-5.404516	-2.756575	-2.326103	10.208286	8.203723	2.619304	4.550861	-1.490495	-4.132917	NA	1	0	0	0
553	NA	14	223	141457	1	108	40	3	-3.116653	-3.074836	-3.804887	-3.152363	6.395696	6.736318	1.159902	1.598082	-2.352521	-1.168332	NA	0	0	0	0
554	94	22	382	30363	2	117	41	NA	-4.915518	-6.289703	-1.853486	-1.646831	4.70154	2.356876	1.787224	1.790617	-3.237098	-8.217082	NA	0	0	0	0
555	NA	15	243	141632	2	109	41	2	-2.844306	-10.255295	-3.508969	1.229934	0.207391	-2.138035	-0.368325	2.848584	-4.635033	-9.084071	NA	0	0	0	0
556	NA	18	256	141683	2	98	41	0	-2.510583	-1.936323	-0.679127	-0.46116	10.361155	5.295755	4.045078	4.433126	-1.330488	0.327623	NA	0	0	0	0
557	NA	11	385	141449	1	95	38	10	-8.295304	-4.327793	-5.686053	-1.582403	15.062569	16.94223	3.07803	6.934805	-6.777833	3.918431	NA	0	0	0	0
558	94	24	106	10027	2	96	NA	NA	-4.023361	-2.648795	-2.055733	-1.388156	6.776557	6.027515	1.764948	2.287031	-4.149336	-5.220811	NA	1	0	0	0
559	94	18	237	20165	2	101	43	NA	-8.693036	-5.594297	-7.294427	-5.869465	14.400342	15.612263	-4.22424	-2.144629	-8.747516	-7.781323	NA	0	0	0	0
560	NA	18	205	141441	1	89	38	12	-3.132622	-3.601545	-0.598167	-1.84096	12.411202	7.526816	2.727067	2.407863	-3.085835	-3.605165	NA	0	0	0	0
561	94	20	278	20342	1	113	42	NA	-7.23575	-5.263403	-5.487049	-2.235461	16.284601	8.757008	-1.369358	1.644269	-6.889167	-3.970258	NA	0	0	0	0
562	NA	16	133	141424	1	96	37	8	-4.830338	-4.164305	-0.075754	2.68522	16.28064	14.326497	6.228763	10.444434	-4.646799	-2.59705	NA	0	0	0	0
563	NA	15	272	141616	2	104	37	2	-1.605823	-4.009676	-3.539392	-3.549811	7.02315	12.277589	0.975502	0.974193	-1.409758	-2.996063	NA	0	0	0	0
564	NA	16	294	141637	2	107	37	0	-7.157714	-4.889487	-4.027314	-4.037126	3.34147	3.774032	-0.111885	3.27403	-4.702756	-10.323239	NA	0	0	0	0
565	94	20	218	20081	2	131	NA	NA	-3.45945	-2.046806	-2.855469	-3.649432	13.527883	9.922286	0.148169	3.423399	-4.416358	-0.814346	NA	1	0	0	0
566	NA	16	177	141198	2	122	40	0	-7.045135	-7.734793	-3.762239	-2.278234	6.525064	5.99689	1.101563	3.219978	-4.242838	-7.048793	NA	0	0	0	0
567	NA	14	184	141410	1	97	38	7	-7.499683	-3.691265	-5.086351	-3.266122	12.707173	11.573871	-1.996917	1.044815	-5.72798	-5.84625	NA	0	0	0	0
568	NA	16	301	141604	2	98	39	0	-1.888605	-3.81205	-0.882072	-2.438624	5.243491	10.853275	3.687932	5.298504	-5.646189	-4.861744	NA	0	0	0	0
569	NA	15	254	141471	2	119	38	1	-10.970242	-7.571199	-6.404619	-2.357835	8.490902	8.556312	-0.4591	3.222722	-9.49202	-7.814078	NA	0	0	0	0
570	NA	NA	NA	20239	NA	NA	NA	NA	NA	NA	NA	NA	NA	NA	NA	NA	NA	NA	NA	1	0	0	0
571	94	17	283	20365	1	116	NA	NA	-5.282146	-7.923229	-6.745355	-6.294302	13.981285	12.504696	3.10953	0.681055	-2.620641	-4.753661	NA	1	0	0	0
572	94	19	142	10187	1	108	NA	NA	-2.129347	-2.764714	-2.5145	-3.283635	10.103691	9.108661	1.53504	3.670013	-3.233369	-5.295112	NA	1	0	0	0
573	NA	16	346	141706	1	85	42	10	-10.99895	-6.568986	-6.623569	-3.327538	9.375598	7.305742	-0.071725	-0.414363	-11.805963	-4.196615	NA	0	0	0	0
574	94	15	342	30187	2	112	40	NA	-8.463887	-6.943808	-5.209984	-4.728155	15.061267	12.708458	-0.064364	5.186759	-5.970371	-8.736691	NA	0	0	0	0
575	94	18	168	10299	2	112	40	NA	-6.987463	-12.925935	-4.517084	-7.42177	7.758652	8.519295	1.551437	-0.570659	-4.974577	-11.293223	NA	0	0	0	0
576	94	21	181	10351	1	117	40	10	-2.159835	-3.332016	-0.809361	1.939373	11.956801	9.471772	4.147581	3.188336	-3.088261	-5.651268	NA	0	0	0	0
577	94	17	103	10012	1	101	42	NA	-1.701402	-2.631866	-1.477125	0.779309	10.857184	9.658576	1.96382	3.466166	-2.15519	-6.32126	NA	0	0	0	0
578	NA	13	390	185369	1	114	40	0	-2.918035	-4.327127	-2.912459	-4.620528	4.429208	3.640857	1.062382	2.485132	-5.93053	-8.344666	NA	0	0	0	0
579	94	17	277	20338	2	110	36	NA	-3.624091	-3.009212	-2.453889	-1.470289	8.27182	9.025284	3.278873	4.120936	-4.801746	-6.471455	NA	0	0	0	0
580	NA	14	155	141201	1	115	39	2	-9.807648	-10.482099	-5.79556	-7.583724	7.61541	9.978386	2.239103	1.728791	-11.978093	-10.890167	NA	0	0	0	0
581	94	13	150	10221	2	96	41	NA	-10.002672	-16.511362	-6.176744	-9.537412	11.986352	13.144212	0.064853	-0.418403	-10.581042	-17.373142	NA	0	0	0	0
582	94	17	252	20229	1	95	41	NA	-11.437875	-6.533785	-7.344001	-3.768611	13.471461	15.852977	0.293762	-0.285207	-17.04191	-12.500947	NA	0	0	0	0
583	NA	17	361	141749	2	112	40	1	-4.671352	-3.414302	-3.053941	-2.060829	8.510424	6.748316	8.988451	8.394521	-6.408503	-7.116019	NA	0	0	0	0
584	94	13	414	30507	2	92	38	NA	-3.123396	-2.354119	-3.258588	-2.616091	9.394516	6.822912	-1.384845	-0.96677	-3.72297	-3.333038	NA	0	0	0	0
585	NA	14	241	141447	1	80	40	17	-10.555733	-4.809093	-2.479273	-2.846998	9.949036	7.797846	3.416668	4.488765	-11.213731	-5.955338	NA	0	0	0	0
586	NA	13	153	141189	1	119	40	6	-10.404854	-5.964301	-7.758669	-3.944793	8.792911	8.196874	1.547947	1.972731	-12.36716	-7.396519	NA	0	0	0	0
587	NA	12	251	141488	1	100	38	11	-3.586913	-0.089454	-3.304235	0.926707	9.170613	7.876607	1.069238	4.148787	-5.735181	-2.509258	NA	0	0	0	0
588	94	19	329	30133	2	87	38	NA	-4.680756	-6.816185	-5.074917	-5.095027	4.934366	5.001102	1.673718	1.128073	-4.26951	-6.120221	NA	0	0	0	0
589	94	18	229	20127	1	121	40	11	-9.748845	-8.814957	-5.601742	-0.110802	15.189534	10.344451	0.229046	4.919474	-12.59493	-13.585823	NA	0	0	0	0
590	NA	16	131	141186	2	99	40	3	-4.230952	-5.81839	-16.035713	-13.017499	0.133222	-0.291117	-2.206779	0.327138	-2.770728	-1.507431	NA	0	0	0	0
591	NA	11	356	189691	1	92	38	13	NA	NA	NA	NA	NA	NA	NA	NA	NA	NA	NA	0	0	0	0
592	NA	14	127	141183	1	104	40	0	-9.89864	-5.874535	-6.317604	-3.883165	4.713999	7.57145	-0.539173	3.143668	-14.842025	-10.080407	NA	0	0	0	0
593	NA	13	253	141484	1	103	40	4	-8.480354	-5.093031	-7.605293	-5.104769	16.312933	16.750898	-0.234342	1.32801	-9.501023	-5.550865	NA	0	0	0	0
594	94	16	180	10346	1	91	NA	NA	-5.854202	-5.493703	-3.642764	-3.752719	13.588037	9.905202	-1.945574	0.329482	-6.3393	-4.214329	NA	1	0	0	0
595	NA	15	271	141583	1	114	40	4	-6.058723	-5.59882	-6.766367	-4.46863	2.916613	5.547535	-1.219813	-0.229925	-8.211234	-7.574461	NA	0	0	0	0
596	94	17	392	30408	2	113	NA	NA	-4.581283	-6.926264	-3.980927	-3.1707	10.504173	9.79745	5.255567	5.876727	-8.954421	-16.260599	NA	1	0	0	0
597	94	25	379	30351	2	109	NA	NA	-5.225841	-4.063283	-4.647755	-2.913219	4.704504	4.158854	1.993746	0.145449	-4.367381	-7.589655	NA	1	0	0	0
598	94	23	325	30115	1	116	42	12	-1.794589	-2.825242	-1.307129	-1.732056	12.631855	9.404969	1.725148	-0.066849	-2.599978	-6.588586	NA	0	0	0	0
599	NA	12	355	141699	1	113	40	6	-8.930263	-6.038239	-3.694885	-3.8979	17.807154	16.422396	-0.427505	3.092402	-9.730485	-4.951898	NA	0	0	0	0
600	NA	14	368	141704	1	96	37	7	-3.927144	-4.656048	-3.127134	-2.386078	5.497289	5.680807	0.312606	-1.44588	-3.504157	-3.988251	NA	0	0	0	0
601	94	21	179	10343	1	86	41	11	-6.49264	-4.763737	-3.950855	-3.547474	6.206696	8.388589	-0.139252	0.771959	-6.079915	-6.99758	NA	0	0	0	0
602	NA	NA	NA	15389	NA	NA	NA	NA	NA	NA	NA	NA	NA	NA	NA	NA	NA	NA	NA	NA	NA	NA	NA
603	94	22	267	20293	2	116	NA	NA	-5.047539	-2.034789	-2.082183	-1.597736	2.303625	4.604392	0.592546	2.573452	-2.328156	-4.446567	NA	1	0	0	0
604	94	24	305	30024	1	107	NA	NA	-8.415066	-7.3851	-4.333575	-2.481987	18.358614	15.521153	-3.484239	-1.834042	-9.551909	-9.190195	NA	1	0	0	0
605	NA	12	388	141743	2	101	40	18	-4.266015	-3.583121	-2.789914	1.598043	-0.817309	6.388251	-0.266071	4.036454	-4.805843	-3.101089	NA	0	0	0	0
606	NA	13	179	141205	2	92	39	7	-3.494714	4.90714	-5.066514	1.018083	16.893751	13.026513	8.676683	10.519229	-1.982401	6.397368	NA	0	0	0	0
607	94	16	341	30183	2	118	NA	NA	-3.294422	-3.536856	-1.676388	-1.924313	7.982487	9.758006	2.336875	2.788614	-0.687471	-2.627332	NA	1	0	0	0
608	NA	13	380	141739	1	115	38	0	-2.77859	-4.833341	-2.103774	-4.173899	0.442817	1.263866	1.595507	2.827739	-5.40241	-2.764531	NA	0	0	0	0
609	94	18	431	30580	1	121	NA	NA	-8.875958	-8.229141	-8.51735	-9.356099	9.597651	8.452674	2.316879	-0.732065	-11.554891	-12.990398	NA	1	0	0	0
610	94	17	391	30404	2	83	39	NA	-5.740775	-5.417469	-6.039586	-4.628492	6.836422	5.128867	1.399574	2.905262	-5.736295	-7.87612	NA	0	0	0	0
611	NA	12	293	141634	1	124	39	0	-6.71793	-6.610965	-7.28853	-5.833227	24.24707	20.583792	0.989752	0.158464	-12.010682	-11.331544	NA	0	0	0	0
612	94	17	416	30515	1	93	41	NA	-7.348413	-5.876456	-8.170753	-7.415665	12.133865	9.816421	-1.642855	3.691574	-15.430682	-8.881845	NA	0	0	0	0
613	NA	15	171	141401	1	99	40	10	-8.519868	-0.740032	-4.834236	-0.300332	5.492321	5.210264	-0.275145	1.304169	-3.342906	0.552683	NA	0	0	0	0
614	NA	NA	127	NA	NA	NA	NA	NA	NA	NA	NA	NA	NA	NA	NA	NA	NA	NA	NA	NA	NA	NA	NA
615	NA	12	294	141638	1	110	40	8	-7.994564	-4.788607	-7.446952	-4.817444	4.00448	1.04518	-0.927431	-1.512688	-6.735254	-3.636724	NA	0	0	0	0
616	NA	13	299	141592	2	106	38	0	-9.427564	-10.558546	-10.873027	-10.96667	20.309305	19.209984	-2.699931	5.678926	-20.030039	-18.019016	NA	0	0	0	0
617	94	18	346	30205	2	95	40	NA	-1.35892	-4.165339	1.094388	0.351403	4.948568	4.194735	2.21843	0.875709	-1.794383	-3.824501	NA	0	0	0	0
618	NA	18	273	141666	2	103	37	1	-5.182379	-4.178097	-5.103163	-4.492804	5.011487	6.589713	1.533531	1.445799	-5.464961	-5.492666	NA	0	0	0	0
619	NA	NA	NA	20152	NA	NA	NA	NA	NA	NA	NA	NA	NA	NA	NA	NA	NA	NA	NA	1	0	0	0
620	NA	16	190	141412	2	101	40	0	-6.827854	-7.301828	-6.083065	-4.464098	12.18758	8.060008	1.63093	-1.211053	-7.011568	-7.589752	NA	0	0	0	0
621	NA	13	171	141402	2	94	41	7	-5.529988	-1.981266	-5.034006	-2.561265	4.230669	6.077621	1.395054	2.504974	-6.207064	-4.470995	NA	0	0	0	0
622	NA	17	238	141462	2	85	40	1	-6.77282	-4.138153	-3.902368	-2.64309	5.009915	5.875352	2.482755	2.059064	-8.038927	-5.4583	NA	0	0	0	0
623	NA	15	279	141607	1	86	40	9	-15.807449	1.075351	-11.607143	-2.33175	7.435295	5.939538	-3.006952	16.852207	-13.562523	7.526577	NA	0	0	0	0
624	NA	17	152	141199	1	99	40	0	-5.879721	-5.545332	-3.814389	-3.412309	6.196856	7.983559	-0.334968	-0.277745	-9.565349	-10.487598	NA	0	0	0	0
625	94	18	140	10178	1	129	41	13	NA	NA	NA	NA	NA	NA	NA	NA	NA	NA	NA	0	0	0	0
626	94	18	265	20284	2	109	39	NA	-3.647859	-4.214439	-2.646639	-0.623281	10.061229	7.3144	3.512122	4.081573	-6.796376	-9.451295	NA	0	0	0	0
627	94	20	256	20246	2	85	39	NA	-2.855946	-4.683722	-2.476116	-1.069488	11.404746	4.763976	0.021702	-0.787598	-7.488801	-10.501019	NA	0	0	0	0
628	NA	16	188	141437	2	106	37	0	-4.750458	-3.460723	-2.529858	-1.679484	5.630049	7.489637	4.965076	5.972034	-6.378407	-5.877935	NA	0	0	0	0
629	94	19	259	20259	2	98	40	NA	-10.302985	-9.730189	-5.873315	-5.77587	6.427036	8.136788	-4.742898	-4.706587	-10.251666	-12.697311	NA	0	0	0	0
630	94	22	336	30163	1	126	40	9	-3.434643	-4.780663	-2.493253	0.50178	9.249116	8.213753	0.39549	5.380362	-5.128488	-6.479843	NA	0	0	0	0
631	NA	15	374	189681	2	102	39	0	NA	NA	NA	NA	NA	NA	NA	NA	NA	NA	NA	0	0	0	0
632	94	16	116	10071	2	80	NA	NA	-3.546294	-3.07383	-3.613494	-3.338555	4.394745	8.39852	-0.94946	-0.864084	-6.206583	-8.450023	NA	1	0	0	0
633	94	24	102	10007	2	102	36	NA	-5.49943	-7.757148	-5.571568	-3.369102	14.096839	12.197637	2.50479	4.580505	-3.757416	-6.701248	NA	0	0	0	0
634	NA	16	133	141423	1	91	37	4	-8.575218	-6.844461	-2.363874	-1.545473	16.381674	14.959054	7.990562	9.747396	-5.010348	-4.100544	NA	0	0	0	0
635	NA	22	320	141650	1	84	40	1	-5.914342	-5.416891	-3.926325	-4.059161	7.233134	5.561771	-0.813117	0.035318	-5.806191	-8.861052	NA	0	0	0	0
636	94	14	421	30536	2	94	36	NA	-9.28484	-9.903216	-5.562841	-5.252999	13.449177	12.226912	-2.228929	-0.549656	-6.265896	-9.489384	NA	0	0	0	0
637	94	16	240	20177	1	83	NA	NA	-9.48175	-9.839607	-1.740635	-2.105161	8.452579	10.401577	1.739261	0.117828	-3.291175	-4.040779	NA	1	0	0	0
638	NA	16	402	141727	2	130	40	0	-4.189092	-6.416911	-3.226296	-2.935076	5.720656	5.2581	1.833144	6.914972	-3.151231	-13.286468	NA	0	0	0	0
639	94	13	258	20255	1	118	38	NA	-8.080508	-15.000812	-5.644102	-7.801219	12.767711	8.477983	1.500319	4.499632	-8.384742	-16.027594	NA	0	0	0	0
640	NA	13	261	141641	1	85	39	4	0.486971	0.566768	-0.018837	-0.47282	0.430129	-0.397577	1.28058	1.908715	-1.543603	0.920902	NA	0	0	0	0
641	94	19	282	20358	2	121	38	NA	-9.226944	-6.960682	-6.351599	-5.799345	9.983296	7.79438	-0.921013	2.276374	-9.576189	-3.108621	NA	0	0	0	0
642	94	24	229	20130	2	104	41	NA	-11.232071	-12.604409	-7.703709	-6.430919	8.229226	9.715445	-2.556472	-0.655669	-11.976153	-14.592793	NA	0	0	0	0
643	94	14	112	10053	1	97	38	18	-18.004377	-14.497407	-5.673132	-0.481221	4.335668	5.638034	0.535683	5.231625	-7.110604	-4.075059	NA	0	0	0	0
644	NA	18	347	141698	2	86	40	2	-5.510715	-0.984742	-5.015996	0.411226	7.977368	7.685842	3.870539	2.854893	-7.20276	-3.223	NA	0	0	0	0
645	94	14	112	10052	2	104	38	NA	-5.404522	-3.534171	-3.331861	-2.348522	6.223092	5.05806	-0.949817	1.665327	-9.905736	-6.349057	NA	0	0	0	0
646	94	18	326	30121	1	86	38	NA	-8.34863	-8.087261	-4.308108	-3.655951	11.28246	10.076251	1.529213	3.902228	-6.168499	-8.743211	NA	0	0	0	0
647	NA	11	333	189686	1	111	37	1	NA	NA	NA	NA	NA	NA	NA	NA	NA	NA	NA	0	0	0	0
648	NA	18	218	141458	2	110	40	2	-7.012632	-4.763567	-3.062364	-3.207421	9.550743	2.391241	1.083158	-0.801573	-5.648849	-4.907794	NA	0	0	0	0
649	NA	16	239	141472	1	119	40	2	-7.717653	-5.941861	-3.168422	-3.828906	10.722829	8.962003	-0.334185	1.33691	-10.433957	-7.763434	NA	0	0	0	0
650	NA	14	162	141207	2	113	38	3	-6.224016	-6.225887	-3.45408	-3.458135	4.875546	6.122077	0.762389	0.761786	-10.148592	-10.146966	NA	0	0	0	0
651	94	22	405	30469	2	111	41	NA	NA	NA	NA	NA	NA	NA	NA	NA	NA	NA	NA	0	0	0	0
652	94	17	332	30147	2	82	NA	NA	-8.833674	-3.335594	-2.085501	1.531967	7.616246	9.222128	0.400756	9.111468	-11.255757	-6.651718	NA	1	0	0	0
653	NA	11	305	141712	2	99	40	10	-3.794994	-0.758404	-4.406866	-2.985252	14.755263	15.841872	-2.920784	4.248682	-15.695415	-2.543192	NA	0	0	0	0
654	94	16	174	10324	1	118	39	NA	-6.573165	-5.315288	-5.673891	-6.57928	14.832432	14.121899	4.951206	6.247633	-5.451689	-8.69102	NA	0	0	0	0
655	94	22	138	10170	1	99	40	5	-4.628614	-4.037344	-3.128137	-1.622501	11.331965	7.700242	3.451338	5.10401	-4.353723	-6.051842	NA	0	0	0	0
656	NA	13	144	141188	2	88	40	1	-9.720035	-7.439641	-5.424255	-6.142942	13.949069	13.383677	-2.875139	0.511533	-7.249372	-8.065156	NA	0	0	0	0
657	94	15	231	20139	1	81	39	NA	-9.368609	-11.512508	-5.537756	-5.249571	10.164944	13.774024	-1.953899	-1.088269	-10.791572	-14.525167	NA	0	0	0	0
658	NA	14	314	141640	1	117	40	3	-3.006292	-5.402858	-2.093228	-2.418718	-3.104575	-3.093705	1.584558	7.41788	-3.479604	-8.669879	NA	0	0	0	0
659	94	19	324	30110	1	99	41	8	-4.230943	-4.092963	-6.784173	-5.083111	12.936925	10.533428	-1.168116	0.776272	-9.927333	-7.70931	NA	0	0	0	0
660	94	19	380	30355	2	103	NA	NA	-6.008072	-5.76169	-5.426455	-5.050419	6.683863	8.501523	0.257285	-1.475917	-5.131913	-6.884135	NA	1	0	0	0
661	94	20	395	30420	1	120	42	12	-4.809183	-7.202303	-2.16943	-3.206259	3.862444	2.919245	0.567553	-0.211921	-5.344549	-10.074425	NA	0	0	0	0
662	NA	20	290	141671	1	113	40	0	-7.884783	-7.123528	-2.942499	-0.534172	6.831707	4.367739	3.974468	4.294177	-6.562422	-6.261137	NA	0	0	0	0
663	94	16	374	30329	2	96	NA	NA	-10.474358	-6.656165	-4.988676	-4.491598	6.159094	6.680013	2.594944	7.900076	-11.019517	-8.919743	NA	1	0	0	0
664	94	12	133	10144	1	79	42	NA	-9.304408	-9.960317	-8.833039	-8.940712	10.593999	11.323135	-3.797675	-4.437597	-11.205594	-11.268174	NA	0	0	0	0
665	94	14	372	30321	1	88	NA	NA	-4.758144	-4.70744	-5.316123	-1.920502	9.896356	12.311893	0.88932	4.147308	-5.154442	-3.930346	NA	1	0	0	0
666	94	23	139	10173	2	121	38	NA	-5.347655	-4.189193	-4.398934	-2.773416	10.374808	8.04498	1.818804	5.517092	-2.659288	-3.01483	NA	0	0	0	0
667	94	21	362	30276	2	81	41	NA	-2.643076	-1.515415	-2.954273	-1.559014	6.03219	5.780509	3.747135	6.135681	-4.988249	-3.202183	NA	0	0	0	0
668	94	14	359	30264	1	101	NA	NA	-5.766969	-5.67488	-4.022717	-4.64076	10.900556	8.343226	-0.57498	-0.093376	-3.702496	-3.111865	NA	1	0	0	0
669	94	17	280	20350	1	85	38	NA	-8.362067	-10.602557	-3.949784	-2.791145	9.596574	11.215915	-1.681988	0.4009	-8.08825	-10.615045	NA	0	0	0	0
670	94	NA	356	30247	NA	NA	NA	NA	-4.947888	-5.362921	-6.211422	-4.270733	11.730105	10.122807	-0.733015	-2.42031	-7.521649	-7.823472	NA	1	0	0	0
671	94	19	338	30173	1	100	33	NA	-1.526101	-3.127785	-1.608069	-1.651495	5.541418	7.72459	5.150034	7.828668	-4.891635	-8.911373	NA	1	0	0	0
672	NA	17	395	185373	1	115	40	4	-1.031948	-4.14614	-3.20684	-6.181873	0.450903	2.105293	1.6178	2.429091	-1.110593	-2.152977	NA	0	0	0	0
673	NA	12	157	141194	1	100	39	7	-4.844975	-2.300986	-1.313827	1.541065	13.87114	17.249779	1.717175	4.088053	-6.570568	-1.315038	NA	0	0	0	0
674	94	22	108	10036	1	88	NA	4	-3.448789	-6.750765	-1.414196	-1.257222	7.705045	6.124151	-0.152733	1.504632	-5.342369	-6.856184	NA	1	0	0	0
675	94	14	339	30176	2	77	NA	NA	-2.108232	-0.731429	-4.792798	-2.840454	16.221624	18.372103	1.921963	-1.86057	-9.30801	-10.059396	NA	1	0	0	0
676	94	22	406	30473	2	111	NA	NA	-3.242428	-6.383518	-1.905928	-1.883687	5.782406	6.975916	0.898632	0.351719	-3.091352	-6.789895	NA	1	0	0	0
677	94	16	426	30557	1	88	NA	NA	-0.607274	-3.98623	0.101851	-0.635081	18.183342	14.667835	5.328737	4.708815	-1.240358	-3.758429	NA	1	0	0	0
678	NA	14	189	141415	1	122	40	0	-10.607677	-4.665619	-8.31797	-4.014595	2.169089	14.16541	-4.317051	-1.016689	-10.612308	-4.59185	NA	0	0	0	0
679	94	16	328	30129	1	92	41	NA	-9.969615	-7.080894	-5.848561	-4.37908	2.918219	4.601651	-0.587574	-1.137943	-9.487281	-9.243056	NA	0	0	0	0
680	NA	15	374	189682	1	100	36	8	NA	NA	NA	NA	NA	NA	NA	NA	NA	NA	NA	0	0	0	0
681	NA	16	382	141716	2	103	37	0	-6.622699	-4.682053	-1.216266	0.645272	5.28267	8.25442	5.150429	5.511146	-5.932737	-3.246271	NA	0	0	0	0
682	94	17	418	30523	2	113	40	14	-12.476749	-10.203252	-8.686772	-7.062883	9.663062	8.083916	-2.756394	3.635156	-13.465703	-13.839024	NA	1	0	0	0
683	77	14	843	71432	2	103	40	NA	-8.458485	-6.356742	-7.80954	-4.583726	9.915587	11.236829	1.51482	5.571534	-9.877631	-10.760488	NA	1	0	0	0
684	94	NA	312	30056	NA	89	41	10	-2.073962	-0.956193	-1.217508	-0.888329	2.92566	1.740578	0.755266	0.365572	-3.865587	-1.583982	NA	0	0	0	0
685	94	23	310	30048	2	109	NA	NA	-4.611498	-6.468555	-4.603661	-4.743178	1.73669	4.684346	0.618137	-3.668309	-5.145227	-8.578535	NA	1	0	0	0
686	NA	22	291	141626	1	113	37	1	-6.126045	-5.38559	-1.563274	0.062081	15.237862	10.813183	-0.193811	0.165423	-7.612118	-8.595518	NA	0	0	0	0
687	NA	13	256	141684	2	103	37	0	-8.090808	-1.432616	-3.383058	0.296007	12.510678	13.500275	1.529191	2.947765	-10.550399	-3.30066	NA	0	0	0	0
688	NA	18	341	141693	2	120	40	1	-4.645108	-4.433136	-2.615017	-3.439669	11.552201	11.796353	0.208616	-0.536713	-4.369408	-4.88083	NA	0	0	0	0
689	NA	13	320	141649	2	111	37	10	-3.29655	1.815673	-2.639748	2.462664	4.777914	3.521324	2.002327	4.121626	-5.144392	0.56267	NA	0	0	0	0
690	94	22	282	20355	1	120	38	7	-2.43133	-4.949945	-2.610805	-2.389396	7.972566	6.372828	0.541036	0.031687	-5.105886	-8.792424	NA	0	0	0	0
691	NA	17	304	141613	1	107	38	0	-7.670876	-3.47452	-5.271921	-3.175529	6.856189	8.845653	2.544283	2.861046	-7.151361	-5.373112	NA	0	0	0	0
692	NA	18	392	185381	1	115	40	0	-4.937215	-7.932656	-2.204823	-0.922282	-0.737137	3.177973	3.92934	4.338283	-3.427459	-16.333338	NA	0	0	0	0
693	94	19	272	20313	1	94	38	14	-6.223252	-9.773727	-2.897097	-4.070015	5.089208	3.913657	0.661535	1.250529	-5.145466	-10.482837	NA	0	0	0	0
694	94	24	315	30071	1	135	38	NA	-1.71388	-2.30078	0.312603	1.980338	9.471307	7.591242	3.402481	3.228052	-2.570405	-4.449133	NA	0	0	0	0
695	NA	12	316	141647	1	109	38	0	NA	NA	NA	NA	NA	NA	NA	NA	NA	NA	NA	0	0	0	0
696	94	21	265	20281	2	75	40	13	-2.699555	-2.187411	-1.336461	-0.975696	5.70528	3.979789	3.312369	2.309937	-1.282997	-3.09818	NA	1	0	0	0
697	94	15	269	20300	1	117	41	10	-7.218538	-8.073432	-4.581982	-3.771833	10.381088	9.566929	-3.553601	-0.858276	-9.256036	-9.267695	NA	0	0	0	0
698	NA	13	197	141432	1	101	40	0	-10.420897	-9.42892	-2.553202	-4.333561	4.125641	16.364256	2.226079	-0.888318	-10.27026	-5.99875	NA	0	0	0	0
699	NA	14	227	141468	2	110	40	4	-10.560443	-8.60105	-5.734489	-3.923195	8.547658	7.73737	1.136838	3.316189	-12.135142	-11.094279	NA	0	0	0	0
700	94	14	113	10056	2	96	42	NA	-7.919978	-6.981616	-7.958904	-7.034498	3.587976	6.846357	-1.655678	-1.902382	-9.853222	-10.492959	NA	0	0	0	0
701	NA	NA	NA	15390	NA	NA	NA	NA	NA	NA	NA	NA	NA	NA	NA	NA	NA	NA	NA	NA	NA	NA	NA
702	94	19	248	20213	2	111	39	NA	-5.279799	-5.383237	-3.468668	-2.384426	8.631984	7.370613	2.385118	3.518074	-5.073718	-6.957842	NA	0	0	0	0
703	NA	13	381	141654	1	108	38	2	-9.581822	-9.432134	-4.870364	-6.23945	22.84684	15.267962	0.383105	-1.224993	-6.27635	-7.423063	NA	0	0	0	0
704	NA	12	297	141688	1	113	38	0	-3.577822	0.471113	-4.245949	-1.82986	14.90759	13.104062	1.241354	4.887833	-3.817113	1.085467	NA	0	0	0	0
705	NA	12	282	141623	1	108	39	3	-5.761025	-5.759684	-3.777206	-3.777358	15.251221	14.650496	-1.762716	-1.763082	-5.880148	-5.883368	NA	0	0	0	0
706	94	22	232	20140	1	105	39	3	-8.958222	-9.599668	-5.417385	-3.235036	11.787614	7.986663	1.225371	2.134185	-8.924899	-13.205466	NA	0	0	0	0
707	94	16	150	10222	1	106	41	8	-7.676421	-6.176947	-6.052809	-6.542313	8.72542	8.662282	2.927061	2.234162	-8.341492	-8.916558	NA	0	0	0	0
708	94	17	225	20110	1	99	NA	NA	-5.576684	-2.208072	-2.229684	0.446275	15.030108	13.408435	0.935109	2.837053	-7.858841	-3.976311	NA	1	0	0	0
709	NA	15	203	141434	1	112	41	2	-2.96114	0.548878	-2.089542	0.968332	7.55657	6.465286	3.544042	3.988078	-4.862633	-4.412911	NA	0	0	0	0
710	NA	14	354	141692	1	123	38	1	-11.361306	-4.396428	-7.278093	0.456072	13.74844	12.923516	5.574976	8.293205	-12.487245	-3.760879	NA	0	0	0	0
711	94	25	219	20082	1	99	40	12	-2.916723	-2.961241	-1.668627	-2.483711	6.34466	7.998774	1.508808	0.909454	-3.964651	-6.362559	NA	0	0	0	0
712	94	20	153	10236	1	116	41	2	-5.308117	-3.067711	-4.969376	-1.888848	9.314601	7.527922	-1.579618	1.224203	-6.115534	-4.005927	NA	0	0	0	0
713	NA	12	359	141708	2	103	39	0	-6.58411	-3.779675	-6.02084	-3.409798	14.864123	5.075597	2.859698	2.769662	-5.553257	-4.810136	NA	0	0	0	0
714	94	23	219	20085	2	117	38	NA	-1.204816	-0.515313	-1.323735	0.600593	9.948162	13.48882	7.185517	9.260457	-2.073246	-7.096518	NA	0	0	0	0
715	NA	13	315	141668	2	125	41	2	-11.598744	-10.203744	-10.349999	-8.550124	20.78108	22.415506	4.461199	4.096642	-13.034436	-14.218456	NA	0	0	0	0
716	94	21	315	30070	1	99	38	12	-5.386486	-5.121085	-2.630397	0.192775	14.999536	9.700595	1.835878	3.615457	-6.860058	-6.011513	NA	0	0	0	0
717	94	13	169	10303	1	116	42	NA	-1.826588	5.329285	-10.267029	-0.582637	10.787361	12.240628	1.324428	4.250262	-1.939844	5.49749	NA	0	0	0	0
718	94	15	141	10183	2	85	37	NA	-6.993917	-4.674018	-5.730802	-3.829216	5.783551	7.914473	-0.748063	1.575585	-7.745852	-6.993717	NA	0	0	0	0
719	NA	18	290	141670	1	116	37	3	-3.811127	-4.000471	-1.702531	-0.51452	5.180806	3.076539	0.839148	1.29727	-5.908821	-7.504233	NA	0	0	0	0
720	94	13	401	30450	1	100	35	NA	-12.403435	-11.980998	-9.985699	-7.166513	11.228055	13.190632	-1.735977	-1.900673	-12.791111	-11.492091	NA	0	0	0	0
721	94	18	376	30336	1	104	37	9	-6.93347	-6.168692	-5.582748	-4.2813	6.284445	6.547671	-1.805559	-0.088813	-6.538853	-5.795969	NA	0	0	0	0
722	94	18	153	10234	2	90	39	NA	-7.093367	-8.786407	-4.24017	-4.373585	2.833773	3.643346	0.484467	1.498977	-7.45698	-10.767738	NA	0	0	0	0
723	94	20	162	10273	2	111	39	NA	-0.689247	-0.708467	-2.027639	-1.355254	3.771039	0.726401	2.135938	3.313104	-1.925752	-2.908022	NA	0	0	0	0
724	77	14	796	70962	1	73	38	NA	-4.845743	-5.442705	-3.869906	-1.821896	5.634672	7.074917	2.920636	0.163256	-3.942254	-5.313427	NA	1	0	0	0
725	94	18	257	20251	1	77	41	NA	-9.426055	-8.758084	-5.611084	-5.620642	6.624598	14.896876	-0.72739	-1.332893	-8.424259	-10.224763	NA	0	0	0	0
726	NA	13	156	141204	1	115	41	0	-6.95803	-3.155987	-1.834933	-3.033974	9.555352	3.890069	-2.058022	2.818216	-6.487401	-4.505862	NA	0	0	0	0
727	94	22	140	10177	1	126	NA	NA	-9.050806	-10.70142	-6.341502	-3.921295	13.53769	10.915872	-0.67937	0.936141	-9.28358	-11.316998	NA	1	0	0	0
728	NA	16	205	141442	2	107	40	16	-2.125705	0.128874	0.097616	0.532572	7.212229	5.345321	7.766066	7.442225	-4.22122	-0.114402	NA	0	0	0	0
729	94	NA	213	20361	NA	NA	NA	NA	-10.996108	-8.185108	-8.531765	-4.812636	8.303622	6.701829	2.177161	8.327801	-9.129155	-10.599112	NA	1	0	0	0
730	NA	13	302	141622	1	118	37	0	-4.137001	1.592945	-3.338155	1.28785	17.678209	17.777184	5.535821	10.233852	-3.807072	4.34912	NA	0	0	0	0
731	NA	15	150	141196	1	123	39	1	-8.587151	-10.34903	-5.132033	-7.77559	17.373632	4.986097	-4.667456	-6.239683	-6.937311	-9.302216	NA	0	0	0	0
732	NA	20	281	141620	1	117	38	1	-4.757038	0.996807	-3.646734	0.254532	11.191108	5.601047	-0.087962	3.847485	-7.344212	-0.82403	NA	0	0	0	0
733	94	15	NA	30250	1	115	39	NA	NA	NA	NA	NA	NA	NA	NA	NA	NA	NA	NA	0	0	0	0
734	NA	17	391	185379	1	100	41	3	-5.136759	-2.911904	-4.767529	-2.968897	4.068349	2.45689	-2.135337	4.60843	-7.50992	-4.054378	NA	0	0	0	0
735	NA	18	331	141673	1	87	40	4	-4.837815	-5.148365	-2.093374	-1.210752	9.262639	5.413493	5.140209	3.131247	-3.877409	-5.728444	NA	0	0	0	0
736	94	21	312	30057	1	82	42	NA	-1.751198	0.628962	-0.780567	0.832393	6.75366	4.465267	1.270108	2.559594	-2.770241	-1.294259	NA	0	0	0	0
737	NA	15	280	141605	1	101	38	5	-8.297203	-6.233088	-8.144176	-7.110009	11.543269	8.645221	-1.296664	-2.480638	-9.088783	-6.999054	NA	0	0	0	0
738	NA	12	284	141609	2	107	40	1	-4.909222	-3.737559	-3.867127	-2.878831	9.549113	7.666489	4.98072	3.113293	0.539618	0.476847	NA	0	0	0	0
739	NA	19	307	141665	1	98	40	6	-3.985954	0.213606	-3.467716	0.057056	2.846796	1.613951	0.590755	2.178688	-2.620477	-2.92764	NA	0	0	0	0
740	NA	NA	127	NA	NA	NA	NA	NA	NA	NA	NA	NA	NA	NA	NA	NA	NA	NA	NA	NA	NA	NA	NA
